# Supplementary material for: Sustainability management of short-lived freshwater fish in human-altered ecosystems should focus on adult survival
Source: PLoS One. 2020 May 12;15(5):e0232872. doi: 10.1371/journal.pone.0232872 (PMC7217442; doi:10.1371/journal.pone.0232872)
Supplement: S1 Data — Sheet 1. Larval Survival—H. amarus. Sheet 2. Age-length Key—H. amarus. Sheet 3. Fecundity-Length—33 cyprinids. Supporting simulation archive. Dryad, dataset, https://doi.org/10.5061/dryad.69p8cz8z7. (XLSX) [file pone.0232872.s017.xlsx]

## Sheet: Larval Survival - H.amarus
	Tank 11	Tank 13	Tank 14	Tank 16
Day	Number Alive	Number Alive	Number Alive	Number Alive
0	500	500	500
3 (hatching)	292	424	416	586
4	292	424	416	586
5	282	418	404	561
6	272	411	393	535
7	271	407	388	534
8	267	405	385	533
9	263	402	383	532
10	263	402	382	485
11	263	401	381	483
12	261	400	380	482
13	259	399	379	481
14	257	398	378	479
15	255	395	376	477
16	253	392	374	475
17	252	388	371	472
18	232	384	357	465
19	212	380	343	458
20	191	377	328	450
21	160	375	322	447
22	129	373	316	444
23	97	372	310	440
24	96	370	310	438
25	96	368	309	437
26	95	366	309	435
27	94	366	307	434
28	93	366	305	434
29	92	365	304	433
30	92	364	304	432
31	91	363	304	431
32	91	361	304	431
33	90	359	303	430
34	89	356	303	429
35	89	346	303	427
36	89	336	303	425
37	89	327	303	424
38	89	324	303	423
39	89	321	303	423
40	89	319	303	422
41	89	316	303	422
42	89	313	303	421
43	89	311	303	421
44	89	311	303	421
45	89	311	303	420
46	89	311	302	420
47	89	310	302	420
48	89	309	302	420
49	89	308	302	420
50	89	308	302	420
51	89	308	302	420
52	89	308	302	420
53	89	307	302	419
54	89	306	302	418
55	89	305	302	417
56	89	305	302	413
57	89	304	302	409
58	89	303	302	404
59	89	303	302	404
60	89	303	302	404
61	89	303	302	404

## Sheet: Age-length Key - H.amarus
SL	AGE
37	0
52	1
62	2
68	3
71	4
76	4
78	4
74	4
83	5
63	2
64	2
71	3
70	3
69	3
38	NA
38	NA
38	NA
38	NA
38	NA
38	NA
38	NA
39	NA
40	NA
40	NA
40	NA
40	NA
40	NA
40	NA
40	NA
40	NA
40	NA
40	NA
40	NA
41	NA
41	NA
41	NA
41	NA
41	NA
42	NA
42	NA
42	NA
42	NA
42	NA
42	NA
42	NA
42	NA
42	NA
42	NA
42	NA
42	NA
42	NA
42	NA
42	NA
42	NA
42	NA
42	NA
42	NA
42	NA
42	NA
42	NA
42	NA
42	NA
42	NA
42	NA
42	NA
42	NA
42	NA
42	NA
42	NA
42	NA
42	NA
42	NA
42	NA
42	NA
42	NA
42	NA
42	NA
42	NA
42	NA
42	NA
42	NA
42	NA
42	NA
42	NA
42	NA
42	NA
42	NA
43	NA
43	NA
43	NA
43	NA
43	NA
43	NA
43	NA
43	NA
43	NA
43	NA
43	NA
43	NA
43	NA
43	NA
43	NA
44	NA
44	NA
44	NA
44	NA
44	NA
44	NA
44	NA
44	NA
44	NA
44	NA
44	NA
44	NA
44	NA
44	NA
44	NA
44	NA
44	NA
44	NA
44	NA
44	NA
44	NA
44	NA
44	NA
44	NA
44	NA
44	NA
44	NA
44	NA
44	NA
44	NA
44	NA
44	NA
44	NA
44	NA
44	NA
44	NA
44	NA
44	NA
44	NA
44	NA
44	NA
44	NA
44	NA
44	NA
44	NA
44	NA
44	NA
44	NA
44	NA
44	NA
44	NA
44	NA
44	NA
44	NA
44	NA
44	NA
44	NA
44	NA
44	NA
44	NA
44	NA
44	NA
44	NA
44	NA
44	NA
44	NA
44	NA
44	NA
45	NA
45	NA
45	NA
45	NA
45	NA
45	NA
45	NA
45	NA
45	NA
45	NA
45	NA
45	NA
45	NA
45	NA
45	NA
45	NA
45	NA
45	NA
45	NA
45	NA
45	NA
45	NA
45	NA
45	NA
45	NA
45	NA
45	NA
45	NA
45	NA
45	NA
45	NA
45	NA
45	NA
45	NA
45	NA
45	NA
45	NA
45	NA
45	NA
45	NA
45	NA
45	NA
45	NA
45	NA
45	NA
45	NA
45	NA
45	NA
45	NA
45	NA
45	NA
45	NA
45	NA
45	NA
45	NA
45	NA
46	NA
46	NA
46	NA
46	NA
46	NA
46	NA
46	NA
46	NA
46	NA
46	NA
46	NA
46	NA
46	NA
46	NA
46	NA
46	NA
46	NA
46	NA
46	NA
46	NA
46	NA
46	NA
46	NA
46	NA
46	NA
46	NA
46	NA
46	NA
46	NA
46	NA
46	NA
46	NA
46	NA
46	NA
46	NA
46	NA
46	NA
46	NA
46	NA
46	NA
46	NA
46	NA
46	NA
46	NA
46	NA
46	NA
46	NA
46	NA
46	NA
46	NA
46	NA
46	NA
46	NA
46	NA
46	NA
46	NA
46	NA
46	NA
46	NA
46	NA
46	NA
46	NA
46	NA
46	NA
46	NA
46	NA
46	NA
46	NA
46	NA
46	NA
46	NA
46	NA
46	NA
46	NA
46	NA
46	NA
46	NA
46	NA
46	NA
46	NA
46	NA
46	NA
46	NA
46	NA
46	NA
46	NA
46	NA
46	NA
46	NA
46	NA
46	NA
46	NA
46	NA
46	NA
46	NA
46	NA
46	NA
46	NA
46	NA
46	NA
46	NA
46	NA
46	NA
46	NA
46	NA
46	NA
46	NA
46	NA
46	NA
46	NA
46	NA
46	NA
46	NA
46	NA
46	NA
46	NA
46	NA
46	NA
46	NA
46	NA
46	NA
46	NA
46	NA
46	NA
46	NA
46	NA
46	NA
46	NA
46	NA
46	NA
46	NA
46	NA
46	NA
46	NA
46	NA
47	NA
47	NA
47	NA
47	NA
47	NA
47	NA
47	NA
47	NA
47	NA
47	NA
47	NA
47	NA
47	NA
47	NA
47	NA
47	NA
47	NA
47	NA
47	NA
47	NA
47	NA
47	NA
47	NA
47	NA
47	NA
47	NA
47	NA
47	NA
47	NA
47	NA
47	NA
47	NA
47	NA
47	NA
47	NA
47	NA
47	NA
47	NA
47	NA
47	NA
47	NA
47	NA
47	NA
47	NA
47	NA
47	NA
47	NA
47	NA
47	NA
47	NA
47	NA
47	NA
47	NA
47	NA
47	NA
47	NA
47	NA
47	NA
47	NA
47	NA
47	NA
47	NA
47	NA
47	NA
47	NA
47	NA
47	NA
47	NA
47	NA
47	NA
47	NA
47	NA
47	NA
47	NA
47	NA
47	NA
47	NA
47	NA
47	NA
47	NA
47	NA
47	NA
47	NA
47	NA
47	NA
47	NA
47	NA
47	NA
47	NA
47	NA
47	NA
48	NA
48	NA
48	NA
48	NA
48	NA
48	NA
48	NA
48	NA
48	NA
48	NA
48	NA
48	NA
48	NA
48	NA
48	NA
48	NA
48	NA
48	NA
48	NA
48	NA
48	NA
48	NA
48	NA
48	NA
48	NA
48	NA
48	NA
48	NA
48	NA
48	NA
48	NA
48	NA
48	NA
48	NA
48	NA
48	NA
48	NA
48	NA
48	NA
48	NA
48	NA
48	NA
48	NA
48	NA
48	NA
48	NA
48	NA
48	NA
48	NA
48	NA
48	NA
48	NA
48	NA
48	NA
48	NA
48	NA
48	NA
48	NA
48	NA
48	NA
48	NA
48	NA
48	NA
48	NA
48	NA
48	NA
48	NA
48	NA
48	NA
48	NA
48	NA
48	NA
48	NA
48	NA
48	NA
48	NA
48	NA
48	NA
48	NA
48	NA
48	NA
48	NA
48	NA
48	NA
48	NA
48	NA
48	NA
48	NA
48	NA
48	NA
48	NA
48	NA
48	NA
48	NA
48	NA
48	NA
48	NA
48	NA
48	NA
48	NA
48	NA
48	NA
48	NA
48	NA
48	NA
48	NA
48	NA
48	NA
48	NA
48	NA
48	NA
48	NA
48	NA
48	NA
48	NA
48	NA
48	NA
48	NA
48	NA
48	NA
48	NA
48	NA
48	NA
48	NA
48	NA
48	NA
48	NA
48	NA
48	NA
48	NA
48	NA
48	NA
48	NA
48	NA
48	NA
48	NA
48	NA
48	NA
48	NA
48	NA
48	NA
48	NA
48	NA
48	NA
48	NA
48	NA
48	NA
48	NA
48	NA
48	NA
48	NA
48	NA
48	NA
48	NA
48	NA
48	NA
48	NA
48	NA
48	NA
48	NA
48	NA
48	NA
48	NA
48	NA
49	NA
49	NA
49	NA
49	NA
49	NA
49	NA
49	NA
49	NA
49	NA
49	NA
49	NA
49	NA
49	NA
49	NA
49	NA
49	NA
49	NA
49	NA
49	NA
49	NA
49	NA
49	NA
49	NA
49	NA
49	NA
49	NA
49	NA
49	NA
49	NA
49	NA
49	NA
49	NA
49	NA
49	NA
49	NA
49	NA
49	NA
49	NA
49	NA
49	NA
49	NA
49	NA
49	NA
49	NA
49	NA
49	NA
49	NA
49	NA
49	NA
49	NA
49	NA
49	NA
49	NA
49	NA
49	NA
49	NA
49	NA
49	NA
49	NA
49	NA
49	NA
49	NA
49	NA
49	NA
49	NA
49	NA
49	NA
49	NA
49	NA
49	NA
49	NA
49	NA
49	NA
49	NA
49	NA
49	NA
49	NA
49	NA
49	NA
49	NA
49	NA
49	NA
49	NA
49	NA
49	NA
49	NA
49	NA
49	NA
49	NA
49	NA
49	NA
49	NA
49	NA
49	NA
49	NA
49	NA
49	NA
49	NA
49	NA
49	NA
49	NA
49	NA
49	NA
49	NA
49	NA
49	NA
49	NA
49	NA
49	NA
50	NA
50	NA
50	NA
50	NA
50	NA
50	NA
50	NA
50	NA
50	NA
50	NA
50	NA
50	NA
50	NA
50	NA
50	NA
50	NA
50	NA
50	NA
50	NA
50	NA
50	NA
50	NA
50	NA
50	NA
50	NA
50	NA
50	NA
50	NA
50	NA
50	NA
50	NA
50	NA
50	NA
50	NA
50	NA
50	NA
50	NA
50	NA
50	NA
50	NA
50	NA
50	NA
50	NA
50	NA
50	NA
50	NA
50	NA
50	NA
50	NA
50	NA
50	NA
50	NA
50	NA
50	NA
50	NA
50	NA
50	NA
50	NA
50	NA
50	NA
50	NA
50	NA
50	NA
50	NA
50	NA
50	NA
50	NA
50	NA
50	NA
50	NA
50	NA
50	NA
50	NA
50	NA
50	NA
50	NA
50	NA
50	NA
50	NA
50	NA
50	NA
50	NA
50	NA
50	NA
50	NA
50	NA
50	NA
50	NA
50	NA
50	NA
50	NA
50	NA
50	NA
50	NA
50	NA
50	NA
50	NA
50	NA
50	NA
50	NA
50	NA
50	NA
50	NA
50	NA
50	NA
50	NA
50	NA
50	NA
50	NA
50	NA
50	NA
50	NA
50	NA
50	NA
50	NA
50	NA
50	NA
50	NA
50	NA
50	NA
50	NA
50	NA
50	NA
50	NA
50	NA
50	NA
50	NA
50	NA
50	NA
50	NA
50	NA
50	NA
50	NA
50	NA
50	NA
50	NA
50	NA
50	NA
50	NA
50	NA
50	NA
50	NA
50	NA
50	NA
50	NA
50	NA
50	NA
50	NA
50	NA
50	NA
50	NA
50	NA
50	NA
50	NA
50	NA
50	NA
50	NA
50	NA
50	NA
50	NA
50	NA
50	NA
50	NA
50	NA
50	NA
50	NA
50	NA
50	NA
50	NA
50	NA
50	NA
50	NA
50	NA
50	NA
50	NA
50	NA
50	NA
50	NA
50	NA
50	NA
50	NA
50	NA
50	NA
50	NA
50	NA
50	NA
50	NA
50	NA
50	NA
50	NA
50	NA
50	NA
50	NA
50	NA
50	NA
50	NA
50	NA
50	NA
50	NA
50	NA
50	NA
50	NA
50	NA
50	NA
50	NA
50	NA
50	NA
50	NA
50	NA
50	NA
50	NA
50	NA
50	NA
50	NA
50	NA
50	NA
50	NA
50	NA
50	NA
50	NA
50	NA
50	NA
50	NA
50	NA
50	NA
50	NA
50	NA
50	NA
50	NA
50	NA
50	NA
50	NA
50	NA
50	NA
50	NA
50	NA
50	NA
50	NA
50	NA
50	NA
50	NA
50	NA
51	NA
51	NA
51	NA
51	NA
51	NA
51	NA
51	NA
51	NA
51	NA
51	NA
51	NA
51	NA
51	NA
51	NA
51	NA
51	NA
51	NA
51	NA
51	NA
51	NA
51	NA
51	NA
51	NA
51	NA
51	NA
51	NA
51	NA
51	NA
51	NA
51	NA
51	NA
51	NA
51	NA
51	NA
51	NA
51	NA
51	NA
51	NA
51	NA
51	NA
51	NA
51	NA
51	NA
51	NA
51	NA
51	NA
51	NA
51	NA
51	NA
51	NA
51	NA
51	NA
51	NA
51	NA
51	NA
51	NA
51	NA
51	NA
51	NA
51	NA
51	NA
51	NA
51	NA
51	NA
51	NA
51	NA
51	NA
51	NA
51	NA
51	NA
51	NA
51	NA
51	NA
51	NA
51	NA
51	NA
51	NA
51	NA
51	NA
51	NA
51	NA
51	NA
51	NA
51	NA
51	NA
51	NA
51	NA
51	NA
51	NA
51	NA
51	NA
51	NA
51	NA
51	NA
51	NA
51	NA
51	NA
51	NA
51	NA
51	NA
51	NA
51	NA
51	NA
51	NA
51	NA
51	NA
51	NA
51	NA
52	NA
52	NA
52	NA
52	NA
52	NA
52	NA
52	NA
52	NA
52	NA
52	NA
52	NA
52	NA
52	NA
52	NA
52	NA
52	NA
52	NA
52	NA
52	NA
52	NA
52	NA
52	NA
52	NA
52	NA
52	NA
52	NA
52	NA
52	NA
52	NA
52	NA
52	NA
52	NA
52	NA
52	NA
52	NA
52	NA
52	NA
52	NA
52	NA
52	NA
52	NA
52	NA
52	NA
52	NA
52	NA
52	NA
52	NA
52	NA
52	NA
52	NA
52	NA
52	NA
52	NA
52	NA
52	NA
52	NA
52	NA
52	NA
52	NA
52	NA
52	NA
52	NA
52	NA
52	NA
52	NA
52	NA
52	NA
52	NA
52	NA
52	NA
52	NA
52	NA
52	NA
52	NA
52	NA
52	NA
52	NA
52	NA
52	NA
52	NA
52	NA
52	NA
52	NA
52	NA
52	NA
52	NA
52	NA
52	NA
52	NA
52	NA
52	NA
52	NA
52	NA
52	NA
52	NA
52	NA
52	NA
52	NA
52	NA
52	NA
52	NA
52	NA
52	NA
52	NA
52	NA
52	NA
52	NA
52	NA
52	NA
52	NA
52	NA
52	NA
52	NA
52	NA
52	NA
52	NA
52	NA
52	NA
52	NA
52	NA
52	NA
52	NA
52	NA
52	NA
52	NA
52	NA
52	NA
52	NA
52	NA
52	NA
52	NA
52	NA
52	NA
52	NA
52	NA
52	NA
52	NA
52	NA
52	NA
52	NA
52	NA
52	NA
52	NA
52	NA
52	NA
52	NA
52	NA
52	NA
52	NA
52	NA
52	NA
52	NA
52	NA
52	NA
52	NA
52	NA
52	NA
52	NA
52	NA
52	NA
52	NA
52	NA
52	NA
52	NA
52	NA
52	NA
52	NA
52	NA
52	NA
52	NA
52	NA
52	NA
52	NA
52	NA
52	NA
52	NA
52	NA
52	NA
52	NA
52	NA
52	NA
52	NA
52	NA
52	NA
52	NA
52	NA
52	NA
52	NA
52	NA
52	NA
52	NA
52	NA
52	NA
52	NA
52	NA
52	NA
52	NA
52	NA
52	NA
52	NA
52	NA
52	NA
52	NA
52	NA
52	NA
52	NA
52	NA
52	NA
52	NA
52	NA
52	NA
52	NA
52	NA
52	NA
52	NA
52	NA
52	NA
52	NA
52	NA
52	NA
52	NA
52	NA
52	NA
52	NA
52	NA
52	NA
52	NA
52	NA
52	NA
52	NA
52	NA
52	NA
52	NA
52	NA
52	NA
52	NA
52	NA
52	NA
52	NA
52	NA
52	NA
52	NA
52	NA
52	NA
52	NA
52	NA
53	NA
53	NA
53	NA
53	NA
53	NA
53	NA
53	NA
53	NA
53	NA
53	NA
53	NA
53	NA
53	NA
53	NA
53	NA
53	NA
53	NA
53	NA
53	NA
53	NA
53	NA
53	NA
53	NA
53	NA
53	NA
53	NA
53	NA
53	NA
53	NA
53	NA
53	NA
53	NA
53	NA
53	NA
53	NA
53	NA
53	NA
53	NA
53	NA
53	NA
53	NA
53	NA
53	NA
53	NA
53	NA
53	NA
53	NA
53	NA
53	NA
53	NA
53	NA
53	NA
53	NA
53	NA
53	NA
53	NA
53	NA
53	NA
53	NA
53	NA
53	NA
53	NA
53	NA
53	NA
53	NA
53	NA
53	NA
53	NA
53	NA
53	NA
53	NA
53	NA
53	NA
53	NA
53	NA
53	NA
53	NA
53	NA
53	NA
53	NA
53	NA
53	NA
53	NA
53	NA
53	NA
53	NA
53	NA
53	NA
53	NA
53	NA
53	NA
53	NA
54	NA
54	NA
54	NA
54	NA
54	NA
54	NA
54	NA
54	NA
54	NA
54	NA
54	NA
54	NA
54	NA
54	NA
54	NA
54	NA
54	NA
54	NA
54	NA
54	NA
54	NA
54	NA
54	NA
54	NA
54	NA
54	NA
54	NA
54	NA
54	NA
54	NA
54	NA
54	NA
54	NA
54	NA
54	NA
54	NA
54	NA
54	NA
54	NA
54	NA
54	NA
54	NA
54	NA
54	NA
54	NA
54	NA
54	NA
54	NA
54	NA
54	NA
54	NA
54	NA
54	NA
54	NA
54	NA
54	NA
54	NA
54	NA
54	NA
54	NA
54	NA
54	NA
54	NA
54	NA
54	NA
54	NA
54	NA
54	NA
54	NA
54	NA
54	NA
54	NA
54	NA
54	NA
54	NA
54	NA
54	NA
54	NA
54	NA
54	NA
54	NA
54	NA
54	NA
54	NA
54	NA
54	NA
54	NA
54	NA
54	NA
54	NA
54	NA
54	NA
54	NA
54	NA
54	NA
54	NA
54	NA
54	NA
54	NA
54	NA
54	NA
54	NA
54	NA
54	NA
54	NA
54	NA
54	NA
54	NA
54	NA
54	NA
54	NA
54	NA
54	NA
54	NA
54	NA
54	NA
54	NA
54	NA
54	NA
54	NA
54	NA
54	NA
54	NA
54	NA
54	NA
54	NA
54	NA
54	NA
54	NA
54	NA
54	NA
54	NA
54	NA
54	NA
54	NA
54	NA
54	NA
54	NA
54	NA
54	NA
54	NA
54	NA
54	NA
54	NA
54	NA
54	NA
54	NA
54	NA
54	NA
54	NA
54	NA
54	NA
54	NA
54	NA
54	NA
54	NA
54	NA
54	NA
54	NA
54	NA
54	NA
54	NA
54	NA
54	NA
54	NA
54	NA
54	NA
54	NA
54	NA
54	NA
54	NA
54	NA
54	NA
54	NA
54	NA
54	NA
54	NA
54	NA
54	NA
54	NA
54	NA
54	NA
54	NA
54	NA
54	NA
54	NA
54	NA
54	NA
54	NA
54	NA
54	NA
54	NA
54	NA
55	NA
55	NA
55	NA
55	NA
55	NA
55	NA
55	NA
55	NA
55	NA
55	NA
55	NA
55	NA
55	NA
55	NA
55	NA
55	NA
55	NA
55	NA
55	NA
55	NA
55	NA
55	NA
55	NA
55	NA
55	NA
55	NA
55	NA
55	NA
55	NA
55	NA
55	NA
55	NA
55	NA
55	NA
55	NA
55	NA
55	NA
55	NA
55	NA
55	NA
55	NA
55	NA
55	NA
55	NA
55	NA
55	NA
55	NA
55	NA
55	NA
55	NA
55	NA
55	NA
55	NA
55	NA
55	NA
55	NA
55	NA
55	NA
55	NA
55	NA
55	NA
55	NA
55	NA
55	NA
55	NA
55	NA
55	NA
55	NA
56	NA
56	NA
56	NA
56	NA
56	NA
56	NA
56	NA
56	NA
56	NA
56	NA
56	NA
56	NA
56	NA
56	NA
56	NA
56	NA
56	NA
56	NA
56	NA
56	NA
56	NA
56	NA
56	NA
56	NA
56	NA
56	NA
56	NA
56	NA
56	NA
56	NA
56	NA
56	NA
56	NA
56	NA
56	NA
56	NA
56	NA
56	NA
56	NA
56	NA
56	NA
56	NA
56	NA
56	NA
56	NA
56	NA
56	NA
56	NA
56	NA
56	NA
56	NA
56	NA
56	NA
56	NA
56	NA
56	NA
56	NA
56	NA
56	NA
56	NA
56	NA
56	NA
56	NA
56	NA
56	NA
56	NA
56	NA
56	NA
56	NA
56	NA
56	NA
56	NA
56	NA
56	NA
56	NA
56	NA
56	NA
56	NA
56	NA
56	NA
56	NA
56	NA
56	NA
56	NA
56	NA
56	NA
56	NA
56	NA
56	NA
56	NA
56	NA
56	NA
56	NA
56	NA
56	NA
56	NA
56	NA
56	NA
56	NA
56	NA
57	NA
57	NA
57	NA
57	NA
57	NA
57	NA
57	NA
57	NA
57	NA
57	NA
57	NA
57	NA
57	NA
57	NA
57	NA
57	NA
57	NA
57	NA
57	NA
57	NA
57	NA
57	NA
57	NA
57	NA
57	NA
57	NA
57	NA
57	NA
57	NA
57	NA
57	NA
57	NA
57	NA
57	NA
57	NA
57	NA
57	NA
57	NA
57	NA
58	NA
58	NA
58	NA
58	NA
58	NA
58	NA
58	NA
58	NA
58	NA
58	NA
58	NA
58	NA
58	NA
58	NA
58	NA
58	NA
58	NA
58	NA
58	NA
58	NA
58	NA
58	NA
58	NA
58	NA
58	NA
58	NA
58	NA
58	NA
58	NA
58	NA
58	NA
58	NA
58	NA
58	NA
58	NA
58	NA
58	NA
58	NA
58	NA
58	NA
58	NA
58	NA
58	NA
58	NA
58	NA
58	NA
58	NA
58	NA
58	NA
58	NA
58	NA
58	NA
58	NA
58	NA
58	NA
58	NA
58	NA
58	NA
58	NA
58	NA
58	NA
58	NA
58	NA
58	NA
59	NA
59	NA
59	NA
59	NA
59	NA
59	NA
59	NA
59	NA
59	NA
59	NA
59	NA
59	NA
59	NA
59	NA
59	NA
59	NA
59	NA
59	NA
59	NA
59	NA
60	NA
60	NA
60	NA
60	NA
60	NA
60	NA
60	NA
60	NA
60	NA
60	NA
60	NA
60	NA
60	NA
60	NA
60	NA
60	NA
60	NA
60	NA
60	NA
60	NA
60	NA
60	NA
60	NA
60	NA
60	NA
60	NA
60	NA
60	NA
60	NA
60	NA
60	NA
60	NA
60	NA
60	NA
60	NA
60	NA
60	NA
60	NA
60	NA
60	NA
60	NA
60	NA
61	NA
61	NA
61	NA
61	NA
61	NA
61	NA
61	NA
61	NA
61	NA
61	NA
61	NA
62	NA
62	NA
62	NA
62	NA
62	NA
62	NA
62	NA
62	NA
62	NA
62	NA
62	NA
62	NA
62	NA
62	NA
62	NA
62	NA
62	NA
62	NA
62	NA
62	NA
62	NA
62	NA
62	NA
62	NA
62	NA
62	NA
62	NA
62	NA
62	NA
62	NA
62	NA
62	NA
62	NA
62	NA
62	NA
62	NA
62	NA
62	NA
62	NA
62	NA
62	NA
62	NA
63	NA
63	NA
63	NA
63	NA
63	NA
63	NA
63	NA
[truncated: 438 more rows]

## Sheet: Fecundity-Length - 33 cyprinids
Species	spawningMode	FemaleMass_g	FemaleSize_mm	sizeType	Fecundity_nOfEggs_per_female	typeOfWork_Fecundity	timeToFecundityMeasurement_months	Location	Date	sampleSize	Fertilized	Live	Latitude	Longitude	ReferencePdf	lnFemaleSize	lnFecundity	absLatitude
Alburnoides bipunctatus			52.8	TL	659	Field	NA	Qanat of Uzineh, Golestan Province, Iran							Patimar_etal_2012	3.96651	6.49072		Freshwater	Cyprinidae	Alburninae	Alburnoides
Alburnoides bipunctatus			57	TL	446	Field	NA	Qanat of Uzineh, Golestan Province, Iran							Patimar_etal_2012	4.04305	6.10032		Freshwater	Cyprinidae	Alburninae	Alburnoides
Alburnoides bipunctatus			59	TL	356	Field	NA	Qanat of Uzineh, Golestan Province, Iran							Patimar_etal_2012	4.07754	5.87493		Freshwater	Cyprinidae	Alburninae	Alburnoides
Alburnoides bipunctatus			62.7	TL	909	Field	NA	Qanat of Uzineh, Golestan Province, Iran							Patimar_etal_2012	4.13836	6.81235		Freshwater	Cyprinidae	Alburninae	Alburnoides
Alburnoides bipunctatus			62.7	TL	909	Field	NA	Qanat of Uzineh, Golestan Province, Iran							Patimar_etal_2012	4.13836	6.81235		Freshwater	Cyprinidae	Alburninae	Alburnoides
Alburnoides bipunctatus			62.7	TL	909	Field	NA	Qanat of Uzineh, Golestan Province, Iran							Patimar_etal_2012	4.13836	6.81235		Freshwater	Cyprinidae	Alburninae	Alburnoides
Alburnoides bipunctatus			64.8	TL	909	Field	NA	Qanat of Uzineh, Golestan Province, Iran							Patimar_etal_2012	4.17131	6.81235		Freshwater	Cyprinidae	Alburninae	Alburnoides
Alburnoides bipunctatus			64.8	TL	677	Field	NA	Qanat of Uzineh, Golestan Province, Iran							Patimar_etal_2012	4.17131	6.51767		Freshwater	Cyprinidae	Alburninae	Alburnoides
Alburnoides bipunctatus			64.8	TL	285	Field	NA	Qanat of Uzineh, Golestan Province, Iran							Patimar_etal_2012	4.17131	5.65249		Freshwater	Cyprinidae	Alburninae	Alburnoides
Alburnoides bipunctatus			65.9	TL	802	Field	NA	Qanat of Uzineh, Golestan Province, Iran							Patimar_etal_2012	4.18814	6.68711		Freshwater	Cyprinidae	Alburninae	Alburnoides
Alburnoides bipunctatus			65.9	TL	677	Field	NA	Qanat of Uzineh, Golestan Province, Iran							Patimar_etal_2012	4.18814	6.51767		Freshwater	Cyprinidae	Alburninae	Alburnoides
Alburnoides bipunctatus			67.1	TL	356	Field	NA	Qanat of Uzineh, Golestan Province, Iran							Patimar_etal_2012	4.20618	5.87493		Freshwater	Cyprinidae	Alburninae	Alburnoides
Alburnoides bipunctatus			67.1	TL	535	Field	NA	Qanat of Uzineh, Golestan Province, Iran							Patimar_etal_2012	4.20618	6.28227		Freshwater	Cyprinidae	Alburninae	Alburnoides
Alburnoides bipunctatus			67.1	TL	659	Field	NA	Qanat of Uzineh, Golestan Province, Iran							Patimar_etal_2012	4.20618	6.49072		Freshwater	Cyprinidae	Alburninae	Alburnoides
Alburnoides bipunctatus			67.1	TL	962	Field	NA	Qanat of Uzineh, Golestan Province, Iran							Patimar_etal_2012	4.20618	6.86901		Freshwater	Cyprinidae	Alburninae	Alburnoides
Alburnoides bipunctatus			67.1	TL	1069	Field	NA	Qanat of Uzineh, Golestan Province, Iran							Patimar_etal_2012	4.20618	6.97448		Freshwater	Cyprinidae	Alburninae	Alburnoides
Alburnoides bipunctatus			67.1	TL	1729	Field	NA	Qanat of Uzineh, Golestan Province, Iran							Patimar_etal_2012	4.20618	7.4553		Freshwater	Cyprinidae	Alburninae	Alburnoides
Alburnoides bipunctatus			67.9	TL	196	Field	NA	Qanat of Uzineh, Golestan Province, Iran							Patimar_etal_2012	4.21804	5.27811		Freshwater	Cyprinidae	Alburninae	Alburnoides
Alburnoides bipunctatus			69	TL	962	Field	NA	Qanat of Uzineh, Golestan Province, Iran							Patimar_etal_2012	4.23411	6.86901		Freshwater	Cyprinidae	Alburninae	Alburnoides
Alburnoides bipunctatus			69.9	TL	356	Field	NA	Qanat of Uzineh, Golestan Province, Iran							Patimar_etal_2012	4.24707	5.87493		Freshwater	Cyprinidae	Alburninae	Alburnoides
Alburnoides bipunctatus			69.9	TL	1497	Field	NA	Qanat of Uzineh, Golestan Province, Iran							Patimar_etal_2012	4.24707	7.31122		Freshwater	Cyprinidae	Alburninae	Alburnoides
Alburnoides bipunctatus			69.9	TL	1729	Field	NA	Qanat of Uzineh, Golestan Province, Iran							Patimar_etal_2012	4.24707	7.4553		Freshwater	Cyprinidae	Alburninae	Alburnoides
Alburnoides bipunctatus			70.9	TL	606	Field	NA	Qanat of Uzineh, Golestan Province, Iran							Patimar_etal_2012	4.26127	6.40688		Freshwater	Cyprinidae	Alburninae	Alburnoides
Alburnoides bipunctatus			70.9	TL	1800	Field	NA	Qanat of Uzineh, Golestan Province, Iran							Patimar_etal_2012	4.26127	7.49554		Freshwater	Cyprinidae	Alburninae	Alburnoides
Alburnoides bipunctatus			72	TL	1907	Field	NA	Qanat of Uzineh, Golestan Province, Iran							Patimar_etal_2012	4.27667	7.55329		Freshwater	Cyprinidae	Alburninae	Alburnoides
Alburnoides bipunctatus			72	TL	1248	Field	NA	Qanat of Uzineh, Golestan Province, Iran							Patimar_etal_2012	4.27667	7.1293		Freshwater	Cyprinidae	Alburninae	Alburnoides
Alburnoides bipunctatus			74.1	TL	535	Field	NA	Qanat of Uzineh, Golestan Province, Iran							Patimar_etal_2012	4.30542	6.28227		Freshwater	Cyprinidae	Alburninae	Alburnoides
Alburnoides bipunctatus			75	TL	1693	Field	NA	Qanat of Uzineh, Golestan Province, Iran							Patimar_etal_2012	4.31749	7.43426		Freshwater	Cyprinidae	Alburninae	Alburnoides
Alburnoides bipunctatus			76	TL	1907	Field	NA	Qanat of Uzineh, Golestan Province, Iran							Patimar_etal_2012	4.33073	7.55329		Freshwater	Cyprinidae	Alburninae	Alburnoides
Alburnoides bipunctatus			77.1	TL	2709	Field	NA	Qanat of Uzineh, Golestan Province, Iran							Patimar_etal_2012	4.3451	7.90433		Freshwater	Cyprinidae	Alburninae	Alburnoides
Alburnoides bipunctatus			77.9	TL	1586	Field	NA	Qanat of Uzineh, Golestan Province, Iran							Patimar_etal_2012	4.35543	7.36897		Freshwater	Cyprinidae	Alburninae	Alburnoides
Alburnoides bipunctatus			79.1	TL	962	Field	NA	Qanat of Uzineh, Golestan Province, Iran							Patimar_etal_2012	4.37071	6.86901		Freshwater	Cyprinidae	Alburninae	Alburnoides
Alburnoides bipunctatus			80	TL	2549	Field	NA	Qanat of Uzineh, Golestan Province, Iran							Patimar_etal_2012	4.38203	7.84346		Freshwater	Cyprinidae	Alburninae	Alburnoides
Alburnoides bipunctatus			82.9	TL	2581	Field	NA	Qanat of Uzineh, Golestan Province, Iran							Patimar_etal_2012	4.41764	7.85593		Freshwater	Cyprinidae	Alburninae	Alburnoides
Alburnoides bipunctatus			85	TL	2352	Field	NA	Qanat of Uzineh, Golestan Province, Iran							Patimar_etal_2012	4.44265	7.76302		Freshwater	Cyprinidae	Alburninae	Alburnoides
Alburnoides bipunctatus			97.8	TL	3618	Field	NA	Qanat of Uzineh, Golestan Province, Iran							Patimar_etal_2012	4.58292	8.19368		Freshwater	Cyprinidae	Alburninae	Alburnoides
Alburnoides bipunctatus			100.7	TL	1996	Field	NA	Qanat of Uzineh, Golestan Province, Iran							Patimar_etal_2012	4.61215	7.5989		Freshwater	Cyprinidae	Alburninae	Alburnoides
Alburnoides bipunctatus			104	TL	7699	Field	NA	Qanat of Uzineh, Golestan Province, Iran							Patimar_etal_2012	4.64439	8.94885		Freshwater	Cyprinidae	Alburninae	Alburnoides
Alburnoides bipunctatus			65	TL	802	Field	NA	Qanat of Uzineh, Golestan Province, Iran							Patimar_etal_2012	4.17439	6.68711		Freshwater	Cyprinidae	Alburninae	Alburnoides
Squalius cephalus			169.7	SL	5166	Field	NA	Iskar River, Bulgaria							Raikova-Petrova_etal_2012	5.13403	8.54985		Freshwater	Cyprinidae	Leuciscinae	Squalius
Squalius cephalus			202.7	SL	8266	Field	NA	Iskar River, Bulgaria							Raikova-Petrova_etal_2012	5.31173	9.01991		Freshwater	Cyprinidae	Leuciscinae	Squalius
Squalius cephalus			230.6	SL	11365	Field	NA	Iskar River, Bulgaria							Raikova-Petrova_etal_2012	5.44068	9.33829		Freshwater	Cyprinidae	Leuciscinae	Squalius
Squalius cephalus			248.7	SL	15111	Field	NA	Iskar River, Bulgaria							Raikova-Petrova_etal_2012	5.51625	9.62318		Freshwater	Cyprinidae	Leuciscinae	Squalius
Squalius cephalus			272.2	SL	18985	Field	NA	Iskar River, Bulgaria							Raikova-Petrova_etal_2012	5.60654	9.8514		Freshwater	Cyprinidae	Leuciscinae	Squalius
Squalius cephalus			286.8	SL	20664	Field	NA	Iskar River, Bulgaria							Raikova-Petrova_etal_2012	5.65879	9.93615		Freshwater	Cyprinidae	Leuciscinae	Squalius
Squalius cephalus			315.1	SL	21310	Field	NA	Iskar River, Bulgaria							Raikova-Petrova_etal_2012	5.75289	9.96693		Freshwater	Cyprinidae	Leuciscinae	Squalius
Squalius cephalus			389.4	SL	62638	Field	NA	Iskar River, Bulgaria							Raikova-Petrova_etal_2012	5.96461	11.0451		Freshwater	Cyprinidae	Leuciscinae	Squalius
Squalius cephalus			401.6	SL	63284	Field	NA	Iskar River, Bulgaria							Raikova-Petrova_etal_2012	5.99546	11.0554		Freshwater	Cyprinidae	Leuciscinae	Squalius
Phoxinus phoxinus			48.1	FL	101	Field	NA	Lake Konnevesi, Finland							Mills-Eloranta_1985	3.87328	4.61512		Freshwater	Cyprinidae	Leuciscinae	Phoxinus
Phoxinus phoxinus			50.1	FL	109	Field	NA	Lake Konnevesi, Finland							Mills-Eloranta_1985	3.91402	4.69135		Freshwater	Cyprinidae	Leuciscinae	Phoxinus
Phoxinus phoxinus			50.8	FL	117	Field	NA	Lake Konnevesi, Finland							Mills-Eloranta_1985	3.9279	4.76217		Freshwater	Cyprinidae	Leuciscinae	Phoxinus
Phoxinus phoxinus			50.9	FL	103	Field	NA	Lake Konnevesi, Finland							Mills-Eloranta_1985	3.92986	4.63473		Freshwater	Cyprinidae	Leuciscinae	Phoxinus
Phoxinus phoxinus			53	FL	135	Field	NA	Lake Konnevesi, Finland							Mills-Eloranta_1985	3.97029	4.90527		Freshwater	Cyprinidae	Leuciscinae	Phoxinus
Phoxinus phoxinus			53.1	FL	85	Field	NA	Lake Konnevesi, Finland							Mills-Eloranta_1985	3.97218	4.44265		Freshwater	Cyprinidae	Leuciscinae	Phoxinus
Phoxinus phoxinus			54	FL	122	Field	NA	Lake Konnevesi, Finland							Mills-Eloranta_1985	3.98898	4.80402		Freshwater	Cyprinidae	Leuciscinae	Phoxinus
Phoxinus phoxinus			55	FL	176	Field	NA	Lake Konnevesi, Finland							Mills-Eloranta_1985	4.00733	5.17048		Freshwater	Cyprinidae	Leuciscinae	Phoxinus
Phoxinus phoxinus			55.1	FL	127	Field	NA	Lake Konnevesi, Finland							Mills-Eloranta_1985	4.00915	4.84419		Freshwater	Cyprinidae	Leuciscinae	Phoxinus
Phoxinus phoxinus			56.9	FL	211	Field	NA	Lake Konnevesi, Finland							Mills-Eloranta_1985	4.0413	5.35186		Freshwater	Cyprinidae	Leuciscinae	Phoxinus
Phoxinus phoxinus			63	FL	242	Field	NA	Lake Konnevesi, Finland							Mills-Eloranta_1985	4.14313	5.48894		Freshwater	Cyprinidae	Leuciscinae	Phoxinus
Phoxinus phoxinus			63	FL	208	Field	NA	Lake Konnevesi, Finland							Mills-Eloranta_1985	4.14313	5.33754		Freshwater	Cyprinidae	Leuciscinae	Phoxinus
Phoxinus phoxinus			63	FL	146	Field	NA	Lake Konnevesi, Finland							Mills-Eloranta_1985	4.14313	4.98361		Freshwater	Cyprinidae	Leuciscinae	Phoxinus
Phoxinus phoxinus			65	FL	305	Field	NA	Lake Konnevesi, Finland							Mills-Eloranta_1985	4.17439	5.72031		Freshwater	Cyprinidae	Leuciscinae	Phoxinus
Phoxinus phoxinus			65	FL	317	Field	NA	Lake Konnevesi, Finland							Mills-Eloranta_1985	4.17439	5.7589		Freshwater	Cyprinidae	Leuciscinae	Phoxinus
Phoxinus phoxinus			66.1	FL	272	Field	NA	Lake Konnevesi, Finland							Mills-Eloranta_1985	4.19117	5.6058		Freshwater	Cyprinidae	Leuciscinae	Phoxinus
Phoxinus phoxinus			70.1	FL	289	Field	NA	Lake Konnevesi, Finland							Mills-Eloranta_1985	4.24992	5.66643		Freshwater	Cyprinidae	Leuciscinae	Phoxinus
Phoxinus phoxinus			70.1	FL	394	Field	NA	Lake Konnevesi, Finland							Mills-Eloranta_1985	4.24992	5.97635		Freshwater	Cyprinidae	Leuciscinae	Phoxinus
Phoxinus phoxinus			70.1	FL	416	Field	NA	Lake Konnevesi, Finland							Mills-Eloranta_1985	4.24992	6.03069		Freshwater	Cyprinidae	Leuciscinae	Phoxinus
Enteromius humilis			50	FL	443	Field	NA	Lake Tana, Ethiopia							Dejen_etal_2003	3.91202	6.09357		Freshwater	Cyprinidae	Barbinae	Enteromius
Enteromius humilis			54.1	FL	593	Field	NA	Lake Tana, Ethiopia							Dejen_etal_2003	3.99083	6.38519		Freshwater	Cyprinidae	Barbinae	Enteromius
Enteromius humilis			55	FL	539	Field	NA	Lake Tana, Ethiopia							Dejen_etal_2003	4.00733	6.28972		Freshwater	Cyprinidae	Barbinae	Enteromius
Enteromius humilis			56.1	FL	797	Field	NA	Lake Tana, Ethiopia							Dejen_etal_2003	4.02714	6.68085		Freshwater	Cyprinidae	Barbinae	Enteromius
Enteromius humilis			59	FL	845	Field	NA	Lake Tana, Ethiopia							Dejen_etal_2003	4.07754	6.73934		Freshwater	Cyprinidae	Barbinae	Enteromius
Enteromius humilis			61.1	FL	641	Field	NA	Lake Tana, Ethiopia							Dejen_etal_2003	4.11251	6.46303		Freshwater	Cyprinidae	Barbinae	Enteromius
Enteromius humilis			62.1	FL	1295	Field	NA	Lake Tana, Ethiopia							Dejen_etal_2003	4.12875	7.16627		Freshwater	Cyprinidae	Barbinae	Enteromius
Enteromius humilis			64.1	FL	1480	Field	NA	Lake Tana, Ethiopia							Dejen_etal_2003	4.16044	7.2998		Freshwater	Cyprinidae	Barbinae	Enteromius
Enteromius humilis			65	FL	455	Field	NA	Lake Tana, Ethiopia							Dejen_etal_2003	4.17439	6.1203		Freshwater	Cyprinidae	Barbinae	Enteromius
Enteromius humilis			68.2	FL	1708	Field	NA	Lake Tana, Ethiopia							Dejen_etal_2003	4.22244	7.44308		Freshwater	Cyprinidae	Barbinae	Enteromius
Enteromius humilis			69	FL	1324	Field	NA	Lake Tana, Ethiopia							Dejen_etal_2003	4.23411	7.18841		Freshwater	Cyprinidae	Barbinae	Enteromius
Enteromius humilis			70	FL	1750	Field	NA	Lake Tana, Ethiopia							Dejen_etal_2003	4.2485	7.46737		Freshwater	Cyprinidae	Barbinae	Enteromius
Enteromius humilis			71.1	FL	1480	Field	NA	Lake Tana, Ethiopia							Dejen_etal_2003	4.26409	7.2998		Freshwater	Cyprinidae	Barbinae	Enteromius
Enteromius humilis			72.1	FL	1420	Field	NA	Lake Tana, Ethiopia							Dejen_etal_2003	4.27805	7.25841		Freshwater	Cyprinidae	Barbinae	Enteromius
Enteromius humilis			75.1	FL	3230	Field	NA	Lake Tana, Ethiopia							Dejen_etal_2003	4.31882	8.08024		Freshwater	Cyprinidae	Barbinae	Enteromius
Enteromius humilis			76.1	FL	1307	Field	NA	Lake Tana, Ethiopia							Dejen_etal_2003	4.33205	7.17549		Freshwater	Cyprinidae	Barbinae	Enteromius
Enteromius humilis			79	FL	1462	Field	NA	Lake Tana, Ethiopia							Dejen_etal_2003	4.36945	7.28756		Freshwater	Cyprinidae	Barbinae	Enteromius
Enteromius humilis			80	FL	1139	Field	NA	Lake Tana, Ethiopia							Dejen_etal_2003	4.38203	7.03791		Freshwater	Cyprinidae	Barbinae	Enteromius
Enteromius humilis			80.2	FL	2907	Field	NA	Lake Tana, Ethiopia							Dejen_etal_2003	4.38452	7.97488		Freshwater	Cyprinidae	Barbinae	Enteromius
Enteromius tanapelagius			50	FL	348	Field	NA	Lake Tana, Ethiopia							Dejen_etal_2003	3.91202	5.8522		Freshwater	Cyprinidae	Barbinae	Enteromius
Enteromius tanapelagius			54	FL	378	Field	NA	Lake Tana, Ethiopia							Dejen_etal_2003	3.98898	5.93489		Freshwater	Cyprinidae	Barbinae	Enteromius
Enteromius tanapelagius			55	FL	599	Field	NA	Lake Tana, Ethiopia							Dejen_etal_2003	4.00733	6.39526		Freshwater	Cyprinidae	Barbinae	Enteromius
Enteromius tanapelagius			56	FL	432	Field	NA	Lake Tana, Ethiopia							Dejen_etal_2003	4.02535	6.06843		Freshwater	Cyprinidae	Barbinae	Enteromius
Enteromius tanapelagius			59	FL	497	Field	NA	Lake Tana, Ethiopia							Dejen_etal_2003	4.07754	6.20859		Freshwater	Cyprinidae	Barbinae	Enteromius
Enteromius tanapelagius			60	FL	402	Field	NA	Lake Tana, Ethiopia							Dejen_etal_2003	4.09434	5.99645		Freshwater	Cyprinidae	Barbinae	Enteromius
Enteromius tanapelagius			61	FL	521	Field	NA	Lake Tana, Ethiopia							Dejen_etal_2003	4.11087	6.25575		Freshwater	Cyprinidae	Barbinae	Enteromius
Enteromius tanapelagius			62	FL	378	Field	NA	Lake Tana, Ethiopia							Dejen_etal_2003	4.12713	5.93489		Freshwater	Cyprinidae	Barbinae	Enteromius
Enteromius tanapelagius			64	FL	641	Field	NA	Lake Tana, Ethiopia							Dejen_etal_2003	4.15888	6.46303		Freshwater	Cyprinidae	Barbinae	Enteromius
Enteromius tanapelagius			65	FL	551	Field	NA	Lake Tana, Ethiopia							Dejen_etal_2003	4.17439	6.31173		Freshwater	Cyprinidae	Barbinae	Enteromius
Enteromius tanapelagius			68.1	FL	378	Field	NA	Lake Tana, Ethiopia							Dejen_etal_2003	4.22098	5.93489		Freshwater	Cyprinidae	Barbinae	Enteromius
Enteromius tanapelagius			69	FL	599	Field	NA	Lake Tana, Ethiopia							Dejen_etal_2003	4.23411	6.39526		Freshwater	Cyprinidae	Barbinae	Enteromius
Enteromius tanapelagius			70	FL	791	Field	NA	Lake Tana, Ethiopia							Dejen_etal_2003	4.2485	6.6733		Freshwater	Cyprinidae	Barbinae	Enteromius
Enteromius tanapelagius			71	FL	889	Field	NA	Lake Tana, Ethiopia							Dejen_etal_2003	4.26268	6.7901		Freshwater	Cyprinidae	Barbinae	Enteromius
Enteromius tanapelagius			72	FL	1067	Field	NA	Lake Tana, Ethiopia							Dejen_etal_2003	4.27667	6.97261		Freshwater	Cyprinidae	Barbinae	Enteromius
Enteromius tanapelagius			75	FL	953	Field	NA	Lake Tana, Ethiopia							Dejen_etal_2003	4.31749	6.85961		Freshwater	Cyprinidae	Barbinae	Enteromius
Enteromius tanapelagius			76	FL	617	Field	NA	Lake Tana, Ethiopia							Dejen_etal_2003	4.33073	6.42487		Freshwater	Cyprinidae	Barbinae	Enteromius
Enteromius tanapelagius			79.1	FL	1031	Field	NA	Lake Tana, Ethiopia							Dejen_etal_2003	4.37071	6.93828		Freshwater	Cyprinidae	Barbinae	Enteromius
Enteromius tanapelagius			80	FL	497	Field	NA	Lake Tana, Ethiopia							Dejen_etal_2003	4.38203	6.20859		Freshwater	Cyprinidae	Barbinae	Enteromius
Enteromius tanapelagius			80	FL	665	Field	NA	Lake Tana, Ethiopia							Dejen_etal_2003	4.38203	6.49979		Freshwater	Cyprinidae	Barbinae	Enteromius
Barbus strumicae			158	TL	6767	Field	NA	Nestos River, Greece							Sapounidis_etal_2015	5.0626	8.81981		Freshwater	Cyprinidae	Barbinae	Barbus
Barbus strumicae			165	TL	2033	Field	NA	Nestos River, Greece							Sapounidis_etal_2015	5.10595	7.61727		Freshwater	Cyprinidae	Barbinae	Barbus
Barbus strumicae			166	TL	2967	Field	NA	Nestos River, Greece							Sapounidis_etal_2015	5.11199	7.99531		Freshwater	Cyprinidae	Barbinae	Barbus
Barbus strumicae			193	TL	9267	Field	NA	Nestos River, Greece							Sapounidis_etal_2015	5.26269	9.13421		Freshwater	Cyprinidae	Barbinae	Barbus
Barbus strumicae			197	TL	6567	Field	NA	Nestos River, Greece							Sapounidis_etal_2015	5.2832	8.78981		Freshwater	Cyprinidae	Barbinae	Barbus
Barbus strumicae			203	TL	7233	Field	NA	Nestos River, Greece							Sapounidis_etal_2015	5.31321	8.88641		Freshwater	Cyprinidae	Barbinae	Barbus
Barbus strumicae			211	TL	4300	Field	NA	Nestos River, Greece							Sapounidis_etal_2015	5.35186	8.36637		Freshwater	Cyprinidae	Barbinae	Barbus
Barbus strumicae			212	TL	7567	Field	NA	Nestos River, Greece							Sapounidis_etal_2015	5.35659	8.93155		Freshwater	Cyprinidae	Barbinae	Barbus
Barbus strumicae			215	TL	7967	Field	NA	Nestos River, Greece							Sapounidis_etal_2015	5.37064	8.98306		Freshwater	Cyprinidae	Barbinae	Barbus
Barbus strumicae			218	TL	12300	Field	NA	Nestos River, Greece							Sapounidis_etal_2015	5.3845	9.41735		Freshwater	Cyprinidae	Barbinae	Barbus
Barbus strumicae			240	TL	10000	Field	NA	Nestos River, Greece							Sapounidis_etal_2015	5.48064	9.21034		Freshwater	Cyprinidae	Barbinae	Barbus
Barbus strumicae			265	TL	7000	Field	NA	Nestos River, Greece							Sapounidis_etal_2015	5.57973	8.85367		Freshwater	Cyprinidae	Barbinae	Barbus
Barbus strumicae			269	TL	9267	Field	NA	Nestos River, Greece							Sapounidis_etal_2015	5.59471	9.13421		Freshwater	Cyprinidae	Barbinae	Barbus
Barbus strumicae			280	TL	9900	Field	NA	Nestos River, Greece							Sapounidis_etal_2015	5.63479	9.20029		Freshwater	Cyprinidae	Barbinae	Barbus
Barbus strumicae			288	TL	15733	Field	NA	Nestos River, Greece							Sapounidis_etal_2015	5.66296	9.66352		Freshwater	Cyprinidae	Barbinae	Barbus
Barbus strumicae			290	TL	10433	Field	NA	Nestos River, Greece							Sapounidis_etal_2015	5.66988	9.25273		Freshwater	Cyprinidae	Barbinae	Barbus
Barbus strumicae			293	TL	9467	Field	NA	Nestos River, Greece							Sapounidis_etal_2015	5.68017	9.15557		Freshwater	Cyprinidae	Barbinae	Barbus
Barbus strumicae			295	TL	10900	Field	NA	Nestos River, Greece							Sapounidis_etal_2015	5.68698	9.29652		Freshwater	Cyprinidae	Barbinae	Barbus
Barbus strumicae			298	TL	13067	Field	NA	Nestos River, Greece							Sapounidis_etal_2015	5.69709	9.47785		Freshwater	Cyprinidae	Barbinae	Barbus
Labeo horie			494	TL	65534	Field	NA	Lake Chamo, Ethiopia							Dadebo_etal_2003	6.20254	11.0903		Freshwater	Cyprinidae	Labeoninae	Labeo
Labeo horie			505	TL	91019	Field	NA	Lake Chamo, Ethiopia							Dadebo_etal_2003	6.22456	11.4188		Freshwater	Cyprinidae	Labeoninae	Labeo
Labeo horie			537	TL	120146	Field	NA	Lake Chamo, Ethiopia							Dadebo_etal_2003	6.286	11.6965		Freshwater	Cyprinidae	Labeoninae	Labeo
Labeo horie			541	TL	152913	Field	NA	Lake Chamo, Ethiopia							Dadebo_etal_2003	6.29342	11.9376		Freshwater	Cyprinidae	Labeoninae	Labeo
Labeo horie			553	TL	163835	Field	NA	Lake Chamo, Ethiopia							Dadebo_etal_2003	6.31536	12.0066		Freshwater	Cyprinidae	Labeoninae	Labeo
Labeo horie			555	TL	236650	Field	NA	Lake Chamo, Ethiopia							Dadebo_etal_2003	6.31897	12.3743		Freshwater	Cyprinidae	Labeoninae	Labeo
Labeo horie			575	TL	283901	Field	NA	Lake Chamo, Ethiopia							Dadebo_etal_2003	6.35437	12.5564		Freshwater	Cyprinidae	Labeoninae	Labeo
Labeo horie			577	TL	182039	Field	NA	Lake Chamo, Ethiopia							Dadebo_etal_2003	6.35784	12.112		Freshwater	Cyprinidae	Labeoninae	Labeo
Labeo horie			584	TL	225728	Field	NA	Lake Chamo, Ethiopia							Dadebo_etal_2003	6.3699	12.3271		Freshwater	Cyprinidae	Labeoninae	Labeo
Labeo horie			586	TL	364078	Field	NA	Lake Chamo, Ethiopia							Dadebo_etal_2003	6.37332	12.8051		Freshwater	Cyprinidae	Labeoninae	Labeo
Labeo horie			592	TL	163835	Field	NA	Lake Chamo, Ethiopia							Dadebo_etal_2003	6.38351	12.0066		Freshwater	Cyprinidae	Labeoninae	Labeo
Labeo horie			596	TL	182039	Field	NA	Lake Chamo, Ethiopia							Dadebo_etal_2003	6.39024	12.112		Freshwater	Cyprinidae	Labeoninae	Labeo
Labeo horie			596	TL	283901	Field	NA	Lake Chamo, Ethiopia							Dadebo_etal_2003	6.39024	12.5564		Freshwater	Cyprinidae	Labeoninae	Labeo
Labeo horie			602	TL	236650	Field	NA	Lake Chamo, Ethiopia							Dadebo_etal_2003	6.40026	12.3743		Freshwater	Cyprinidae	Labeoninae	Labeo
Labeo horie			605	TL	163835	Field	NA	Lake Chamo, Ethiopia							Dadebo_etal_2003	6.40523	12.0066		Freshwater	Cyprinidae	Labeoninae	Labeo
Labeo horie			609	TL	364078	Field	NA	Lake Chamo, Ethiopia							Dadebo_etal_2003	6.41182	12.8051		Freshwater	Cyprinidae	Labeoninae	Labeo
Labeo horie			617	TL	334951	Field	NA	Lake Chamo, Ethiopia							Dadebo_etal_2003	6.42487	12.7217		Freshwater	Cyprinidae	Labeoninae	Labeo
Labeo horie			622	TL	400485	Field	NA	Lake Chamo, Ethiopia							Dadebo_etal_2003	6.43294	12.9004		Freshwater	Cyprinidae	Labeoninae	Labeo
Labeo horie			625	TL	458738	Field	NA	Lake Chamo, Ethiopia							Dadebo_etal_2003	6.43775	13.0362		Freshwater	Cyprinidae	Labeoninae	Labeo
Labeo horie			630	TL	269417	Field	NA	Lake Chamo, Ethiopia							Dadebo_etal_2003	6.44572	12.504		Freshwater	Cyprinidae	Labeoninae	Labeo
Labeo horie			631	TL	385922	Field	NA	Lake Chamo, Ethiopia							Dadebo_etal_2003	6.44731	12.8634		Freshwater	Cyprinidae	Labeoninae	Labeo
Labeo horie			635	TL	516990	Field	NA	Lake Chamo, Ethiopia							Dadebo_etal_2003	6.45362	13.1558		Freshwater	Cyprinidae	Labeoninae	Labeo
Labeo horie			638	TL	582524	Field	NA	Lake Chamo, Ethiopia							Dadebo_etal_2003	6.45834	13.2751		Freshwater	Cyprinidae	Labeoninae	Labeo
Labeo horie			640	TL	313107	Field	NA	Lake Chamo, Ethiopia							Dadebo_etal_2003	6.46147	12.6543		Freshwater	Cyprinidae	Labeoninae	Labeo
Labeo horie			644	TL	385922	Field	NA	Lake Chamo, Ethiopia							Dadebo_etal_2003	6.4677	12.8634		Freshwater	Cyprinidae	Labeoninae	Labeo
Labeo horie			646	TL	597087	Field	NA	Lake Chamo, Ethiopia							Dadebo_etal_2003	6.4708	13.2998		Freshwater	Cyprinidae	Labeoninae	Labeo
Labeo horie			650	TL	611650	Field	NA	Lake Chamo, Ethiopia							Dadebo_etal_2003	6.47697	13.3239		Freshwater	Cyprinidae	Labeoninae	Labeo
Labeo horie			653	TL	480583	Field	NA	Lake Chamo, Ethiopia							Dadebo_etal_2003	6.48158	13.0828		Freshwater	Cyprinidae	Labeoninae	Labeo
Labeo horie			659	TL	313107	Field	NA	Lake Chamo, Ethiopia							Dadebo_etal_2003	6.49072	12.6543		Freshwater	Cyprinidae	Labeoninae	Labeo
Labeo horie			659	TL	385922	Field	NA	Lake Chamo, Ethiopia							Dadebo_etal_2003	6.49072	12.8634		Freshwater	Cyprinidae	Labeoninae	Labeo
Labeo horie			659	TL	742718	Field	NA	Lake Chamo, Ethiopia							Dadebo_etal_2003	6.49072	13.5181		Freshwater	Cyprinidae	Labeoninae	Labeo
Labeo horie			664	TL	334951	Field	NA	Lake Chamo, Ethiopia							Dadebo_etal_2003	6.49828	12.7217		Freshwater	Cyprinidae	Labeoninae	Labeo
Labeo horie			664	TL	364078	Field	NA	Lake Chamo, Ethiopia							Dadebo_etal_2003	6.49828	12.8051		Freshwater	Cyprinidae	Labeoninae	Labeo
Labeo horie			664	TL	429612	Field	NA	Lake Chamo, Ethiopia							Dadebo_etal_2003	6.49828	12.9706		Freshwater	Cyprinidae	Labeoninae	Labeo
Labeo horie			664	TL	531553	Field	NA	Lake Chamo, Ethiopia							Dadebo_etal_2003	6.49828	13.1836		Freshwater	Cyprinidae	Labeoninae	Labeo
Labeo horie			664	TL	553398	Field	NA	Lake Chamo, Ethiopia							Dadebo_etal_2003	6.49828	13.2238		Freshwater	Cyprinidae	Labeoninae	Labeo
Labeo horie			665	TL	364078	Field	NA	Lake Chamo, Ethiopia							Dadebo_etal_2003	6.49979	12.8051		Freshwater	Cyprinidae	Labeoninae	Labeo
Labeo horie			665	TL	495146	Field	NA	Lake Chamo, Ethiopia							Dadebo_etal_2003	6.49979	13.1126		Freshwater	Cyprinidae	Labeoninae	Labeo
Labeo horie			665	TL	567961	Field	NA	Lake Chamo, Ethiopia							Dadebo_etal_2003	6.49979	13.2498		Freshwater	Cyprinidae	Labeoninae	Labeo
Labeo horie			669	TL	593447	Field	NA	Lake Chamo, Ethiopia							Dadebo_etal_2003	6.50578	13.2937		Freshwater	Cyprinidae	Labeoninae	Labeo
Labeo horie			675	TL	458738	Field	NA	Lake Chamo, Ethiopia							Dadebo_etal_2003	6.51471	13.0362		Freshwater	Cyprinidae	Labeoninae	Labeo
Labeo horie			677	TL	415049	Field	NA	Lake Chamo, Ethiopia							Dadebo_etal_2003	6.51767	12.9362		Freshwater	Cyprinidae	Labeoninae	Labeo
Labeo horie			677	TL	531553	Field	NA	Lake Chamo, Ethiopia							Dadebo_etal_2003	6.51767	13.1836		Freshwater	Cyprinidae	Labeoninae	Labeo
Labeo horie			681	TL	516990	Field	NA	Lake Chamo, Ethiopia							Dadebo_etal_2003	6.52356	13.1558		Freshwater	Cyprinidae	Labeoninae	Labeo
Labeo horie			685	TL	364078	Field	NA	Lake Chamo, Ethiopia							Dadebo_etal_2003	6.52942	12.8051		Freshwater	Cyprinidae	Labeoninae	Labeo
Labeo horie			685	TL	415049	Field	NA	Lake Chamo, Ethiopia							Dadebo_etal_2003	6.52942	12.9362		Freshwater	Cyprinidae	Labeoninae	Labeo
Labeo horie			685	TL	429612	Field	NA	Lake Chamo, Ethiopia							Dadebo_etal_2003	6.52942	12.9706		Freshwater	Cyprinidae	Labeoninae	Labeo
Labeo horie			689	TL	429612	Field	NA	Lake Chamo, Ethiopia							Dadebo_etal_2003	6.53524	12.9706		Freshwater	Cyprinidae	Labeoninae	Labeo
Labeo horie			689	TL	458738	Field	NA	Lake Chamo, Ethiopia							Dadebo_etal_2003	6.53524	13.0362		Freshwater	Cyprinidae	Labeoninae	Labeo
Labeo horie			689	TL	480583	Field	NA	Lake Chamo, Ethiopia							Dadebo_etal_2003	6.53524	13.0828		Freshwater	Cyprinidae	Labeoninae	Labeo
Labeo horie			689	TL	782767	Field	NA	Lake Chamo, Ethiopia							Dadebo_etal_2003	6.53524	13.5706		Freshwater	Cyprinidae	Labeoninae	Labeo
Labeo horie			692	TL	480583	Field	NA	Lake Chamo, Ethiopia							Dadebo_etal_2003	6.53959	13.0828		Freshwater	Cyprinidae	Labeoninae	Labeo
Labeo horie			692	TL	819175	Field	NA	Lake Chamo, Ethiopia							Dadebo_etal_2003	6.53959	13.6161		Freshwater	Cyprinidae	Labeoninae	Labeo
Labeo horie			693	TL	640777	Field	NA	Lake Chamo, Ethiopia							Dadebo_etal_2003	6.54103	13.3704		Freshwater	Cyprinidae	Labeoninae	Labeo
Labeo horie			700	TL	884709	Field	NA	Lake Chamo, Ethiopia							Dadebo_etal_2003	6.55108	13.693		Freshwater	Cyprinidae	Labeoninae	Labeo
Labeo horie			704	TL	553398	Field	NA	Lake Chamo, Ethiopia							Dadebo_etal_2003	6.55678	13.2238		Freshwater	Cyprinidae	Labeoninae	Labeo
Labeo horie			713	TL	415049	Field	NA	Lake Chamo, Ethiopia							Dadebo_etal_2003	6.56948	12.9362		Freshwater	Cyprinidae	Labeoninae	Labeo
Labeo horie			716	TL	848301	Field	NA	Lake Chamo, Ethiopia							Dadebo_etal_2003	6.57368	13.651		Freshwater	Cyprinidae	Labeoninae	Labeo
Labeo horie			716	TL	1314320	Field	NA	Lake Chamo, Ethiopia							Dadebo_etal_2003	6.57368	14.0888		Freshwater	Cyprinidae	Labeoninae	Labeo
Labeo horie			727	TL	567961	Field	NA	Lake Chamo, Ethiopia							Dadebo_etal_2003	6.58893	13.2498		Freshwater	Cyprinidae	Labeoninae	Labeo
Labeo horie			727	TL	884709	Field	NA	Lake Chamo, Ethiopia							Dadebo_etal_2003	6.58893	13.693		Freshwater	Cyprinidae	Labeoninae	Labeo
Labeo horie			735	TL	990291	Field	NA	Lake Chamo, Ethiopia							Dadebo_etal_2003	6.59987	13.8058		Freshwater	Cyprinidae	Labeoninae	Labeo
Labeo horie			738	TL	640777	Field	NA	Lake Chamo, Ethiopia							Dadebo_etal_2003	6.60394	13.3704		Freshwater	Cyprinidae	Labeoninae	Labeo
Labeo horie			743	TL	516990	Field	NA	Lake Chamo, Ethiopia							Dadebo_etal_2003	6.6107	13.1558		Freshwater	Cyprinidae	Labeoninae	Labeo
Labeo horie			754	TL	531553	Field	NA	Lake Chamo, Ethiopia							Dadebo_etal_2003	6.62539	13.1836		Freshwater	Cyprinidae	Labeoninae	Labeo
Labeo horie			794	TL	884709	Field	NA	Lake Chamo, Ethiopia							Dadebo_etal_2003	6.67708	13.693		Freshwater	Cyprinidae	Labeoninae	Labeo
Enteromius motebensis			46.4	TL	877	Field	NA	Draaifonteinspruit and Kaaloog se Loop, North West Province, South Africa							Kindler_2015	3.8373	6.77651		Freshwater	Cyprinidae	Barbinae	Enteromius
Enteromius motebensis			48.9	TL	575	Field	NA	Draaifonteinspruit and Kaaloog se Loop, North West Province, South Africa							Kindler_2015	3.88978	6.35437		Freshwater	Cyprinidae	Barbinae	Enteromius
Enteromius motebensis			52.1	TL	621	Field	NA	Draaifonteinspruit and Kaaloog se Loop, North West Province, South Africa							Kindler_2015	3.95316	6.43133		Freshwater	Cyprinidae	Barbinae	Enteromius
Enteromius motebensis			52.8	TL	1114	Field	NA	Draaifonteinspruit and Kaaloog se Loop, North West Province, South Africa							Kindler_2015	3.96651	7.01571		Freshwater	Cyprinidae	Barbinae	Enteromius
Enteromius motebensis			55.9	TL	1005	Field	NA	Draaifonteinspruit and Kaaloog se Loop, North West Province, South Africa							Kindler_2015	4.02356	6.91274		Freshwater	Cyprinidae	Barbinae	Enteromius
Enteromius motebensis			58	TL	694	Field	NA	Draaifonteinspruit and Kaaloog se Loop, North West Province, South Africa							Kindler_2015	4.06044	6.54247		Freshwater	Cyprinidae	Barbinae	Enteromius
Enteromius motebensis			58	TL	743	Field	NA	Draaifonteinspruit and Kaaloog se Loop, North West Province, South Africa							Kindler_2015	4.06044	6.6107		Freshwater	Cyprinidae	Barbinae	Enteromius
Enteromius motebensis			58	TL	1635	Field	NA	Draaifonteinspruit and Kaaloog se Loop, North West Province, South Africa							Kindler_2015	4.06044	7.3994		Freshwater	Cyprinidae	Barbinae	Enteromius
Enteromius motebensis			58.5	TL	1425	Field	NA	Draaifonteinspruit and Kaaloog se Loop, North West Province, South Africa							Kindler_2015	4.06903	7.26193		Freshwater	Cyprinidae	Barbinae	Enteromius
Enteromius motebensis			59	TL	1151	Field	NA	Draaifonteinspruit and Kaaloog se Loop, North West Province, South Africa							Kindler_2015	4.07754	7.04839		Freshwater	Cyprinidae	Barbinae	Enteromius
Enteromius motebensis			59	TL	1315	Field	NA	Draaifonteinspruit and Kaaloog se Loop, North West Province, South Africa							Kindler_2015	4.07754	7.18159		Freshwater	Cyprinidae	Barbinae	Enteromius
Enteromius motebensis			60.8	TL	1023	Field	NA	Draaifonteinspruit and Kaaloog se Loop, North West Province, South Africa							Kindler_2015	4.10759	6.93049		Freshwater	Cyprinidae	Barbinae	Enteromius
Enteromius motebensis			60.8	TL	1279	Field	NA	Draaifonteinspruit and Kaaloog se Loop, North West Province, South Africa							Kindler_2015	4.10759	7.15383		Freshwater	Cyprinidae	Barbinae	Enteromius
Enteromius motebensis			61.9	TL	1242	Field	NA	Draaifonteinspruit and Kaaloog se Loop, North West Province, South Africa							Kindler_2015	4.12552	7.12448		Freshwater	Cyprinidae	Barbinae	Enteromius
Enteromius motebensis			62.9	TL	2320	Field	NA	Draaifonteinspruit and Kaaloog se Loop, North West Province, South Africa							Kindler_2015	4.14155	7.74932		Freshwater	Cyprinidae	Barbinae	Enteromius
Enteromius motebensis			63.9	TL	2338	Field	NA	Draaifonteinspruit and Kaaloog se Loop, North West Province, South Africa							Kindler_2015	4.15732	7.75705		Freshwater	Cyprinidae	Barbinae	Enteromius
Enteromius motebensis			64.9	TL	1151	Field	NA	Draaifonteinspruit and Kaaloog se Loop, North West Province, South Africa							Kindler_2015	4.17285	7.04839		Freshwater	Cyprinidae	Barbinae	Enteromius
Enteromius motebensis			64.9	TL	1717	Field	NA	Draaifonteinspruit and Kaaloog se Loop, North West Province, South Africa							Kindler_2015	4.17285	7.44833		Freshwater	Cyprinidae	Barbinae	Enteromius
Enteromius motebensis			67.3	TL	2037	Field	NA	Draaifonteinspruit and Kaaloog se Loop, North West Province, South Africa							Kindler_2015	4.20916	7.61923		Freshwater	Cyprinidae	Barbinae	Enteromius
Enteromius motebensis			67.8	TL	2594	Field	NA	Draaifonteinspruit and Kaaloog se Loop, North West Province, South Africa							Kindler_2015	4.21656	7.86096		Freshwater	Cyprinidae	Barbinae	Enteromius
Enteromius motebensis			68.4	TL	2795	Field	NA	Draaifonteinspruit and Kaaloog se Loop, North West Province, South Africa							Kindler_2015	4.22537	7.93559		Freshwater	Cyprinidae	Barbinae	Enteromius
Enteromius motebensis			68.9	TL	1845	Field	NA	Draaifonteinspruit and Kaaloog se Loop, North West Province, South Africa							Kindler_2015	4.23266	7.52023		Freshwater	Cyprinidae	Barbinae	Enteromius
Enteromius motebensis			70.9	TL	1361	Field	NA	Draaifonteinspruit and Kaaloog se Loop, North West Province, South Africa							Kindler_2015	4.26127	7.21598		Freshwater	Cyprinidae	Barbinae	Enteromius
Enteromius motebensis			71.4	TL	2192	Field	NA	Draaifonteinspruit and Kaaloog se Loop, North West Province, South Africa							Kindler_2015	4.2683	7.69257		Freshwater	Cyprinidae	Barbinae	Enteromius
Enteromius motebensis			77.9	TL	3689	Field	NA	Draaifonteinspruit and Kaaloog se Loop, North West Province, South Africa							Kindler_2015	4.35543	8.21311		Freshwater	Cyprinidae	Barbinae	Enteromius
Enteromius motebensis			82.8	TL	3306	Field	NA	Draaifonteinspruit and Kaaloog se Loop, North West Province, South Africa							Kindler_2015	4.41643	8.10349		Freshwater	Cyprinidae	Barbinae	Enteromius
Pethia pookodensis			35	TL	468	Field	NA	Pookode Lake, Wayanode District, Kerala, India							Jacob_2013	3.55535	6.14847		Freshwater	Cyprinidae	Barbinae	Pethia
Pethia pookodensis			35	TL	479	Field	NA	Pookode Lake, Wayanode District, Kerala, India							Jacob_2013	3.55535	6.1717		Freshwater	Cyprinidae	Barbinae	Pethia
Pethia pookodensis			35	TL	478	Field	NA	Pookode Lake, Wayanode District, Kerala, India							Jacob_2013	3.55535	6.16961		Freshwater	Cyprinidae	Barbinae	Pethia
Pethia pookodensis			36	TL	525	Field	NA	Pookode Lake, Wayanode District, Kerala, India							Jacob_2013	3.58352	6.2634		Freshwater	Cyprinidae	Barbinae	Pethia
Pethia pookodensis			38	TL	514	Field	NA	Pookode Lake, Wayanode District, Kerala, India							Jacob_2013	3.63759	6.24222		Freshwater	Cyprinidae	Barbinae	Pethia
Pethia pookodensis			38	TL	522	Field	NA	Pookode Lake, Wayanode District, Kerala, India							Jacob_2013	3.63759	6.25767		Freshwater	Cyprinidae	Barbinae	Pethia
Pethia pookodensis			39	TL	525	Field	NA	Pookode Lake, Wayanode District, Kerala, India							Jacob_2013	3.66356	6.2634		Freshwater	Cyprinidae	Barbinae	Pethia
Pethia pookodensis			41	TL	589	Field	NA	Pookode Lake, Wayanode District, Kerala, India							Jacob_2013	3.71357	6.37843		Freshwater	Cyprinidae	Barbinae	Pethia
Pethia pookodensis			42	TL	558	Field	NA	Pookode Lake, Wayanode District, Kerala, India							Jacob_2013	3.73767	6.32436		Freshwater	Cyprinidae	Barbinae	Pethia
Pethia pookodensis			42	TL	601	Field	NA	Pookode Lake, Wayanode District, Kerala, India							Jacob_2013	3.73767	6.39859		Freshwater	Cyprinidae	Barbinae	Pethia
Pethia pookodensis			42	TL	624	Field	NA	Pookode Lake, Wayanode District, Kerala, India							Jacob_2013	3.73767	6.43615		Freshwater	Cyprinidae	Barbinae	Pethia
Pethia pookodensis			45.9	TL	663	Field	NA	Pookode Lake, Wayanode District, Kerala, India							Jacob_2013	3.82647	6.49677		Freshwater	Cyprinidae	Barbinae	Pethia
Pethia pookodensis			47	TL	668	Field	NA	Pookode Lake, Wayanode District, Kerala, India							Jacob_2013	3.85015	6.50429		Freshwater	Cyprinidae	Barbinae	Pethia
Pethia pookodensis			47	TL	701	Field	NA	Pookode Lake, Wayanode District, Kerala, India							Jacob_2013	3.85015	6.55251		Freshwater	Cyprinidae	Barbinae	Pethia
Pethia pookodensis			47	TL	708	Field	NA	Pookode Lake, Wayanode District, Kerala, India							Jacob_2013	3.85015	6.56244		Freshwater	Cyprinidae	Barbinae	Pethia
Pethia pookodensis			47	TL	756	Field	NA	Pookode Lake, Wayanode District, Kerala, India							Jacob_2013	3.85015	6.62804		Freshwater	Cyprinidae	Barbinae	Pethia
Pethia pookodensis			47.9	TL	668	Field	NA	Pookode Lake, Wayanode District, Kerala, India							Jacob_2013	3.86912	6.50429		Freshwater	Cyprinidae	Barbinae	Pethia
Pethia pookodensis			47.9	TL	744	Field	NA	Pookode Lake, Wayanode District, Kerala, India							Jacob_2013	3.86912	6.61204		Freshwater	Cyprinidae	Barbinae	Pethia
Pethia pookodensis			47.9	TL	756	Field	NA	Pookode Lake, Wayanode District, Kerala, India							Jacob_2013	3.86912	6.62804		Freshwater	Cyprinidae	Barbinae	Pethia
Pethia pookodensis			49	TL	699	Field	NA	Pookode Lake, Wayanode District, Kerala, India							Jacob_2013	3.89182	6.54965		Freshwater	Cyprinidae	Barbinae	Pethia
Pethia pookodensis			49	TL	713	Field	NA	Pookode Lake, Wayanode District, Kerala, India							Jacob_2013	3.89182	6.56948		Freshwater	Cyprinidae	Barbinae	Pethia
Pethia pookodensis			49	TL	715	Field	NA	Pookode Lake, Wayanode District, Kerala, India							Jacob_2013	3.89182	6.57228		Freshwater	Cyprinidae	Barbinae	Pethia
Pethia pookodensis			50	TL	699	Field	NA	Pookode Lake, Wayanode District, Kerala, India							Jacob_2013	3.91202	6.54965		Freshwater	Cyprinidae	Barbinae	Pethia
Pethia pookodensis			50	TL	704	Field	NA	Pookode Lake, Wayanode District, Kerala, India							Jacob_2013	3.91202	6.55678		Freshwater	Cyprinidae	Barbinae	Pethia
Pethia pookodensis			50	TL	713	Field	NA	Pookode Lake, Wayanode District, Kerala, India							Jacob_2013	3.91202	6.56948		Freshwater	Cyprinidae	Barbinae	Pethia
Pethia pookodensis			50	TL	725	Field	NA	Pookode Lake, Wayanode District, Kerala, India							Jacob_2013	3.91202	6.58617		Freshwater	Cyprinidae	Barbinae	Pethia
Pethia pookodensis			50	TL	744	Field	NA	Pookode Lake, Wayanode District, Kerala, India							Jacob_2013	3.91202	6.61204		Freshwater	Cyprinidae	Barbinae	Pethia
Pethia pookodensis			50	TL	765	Field	NA	Pookode Lake, Wayanode District, Kerala, India							Jacob_2013	3.91202	6.63988		Freshwater	Cyprinidae	Barbinae	Pethia
Pethia pookodensis			50.9	TL	704	Field	NA	Pookode Lake, Wayanode District, Kerala, India							Jacob_2013	3.92986	6.55678		Freshwater	Cyprinidae	Barbinae	Pethia
Pethia pookodensis			50.9	TL	739	Field	NA	Pookode Lake, Wayanode District, Kerala, India							Jacob_2013	3.92986	6.6053		Freshwater	Cyprinidae	Barbinae	Pethia
Pethia pookodensis			52	TL	725	Field	NA	Pookode Lake, Wayanode District, Kerala, India							Jacob_2013	3.95124	6.58617		Freshwater	Cyprinidae	Barbinae	Pethia
Pethia pookodensis			52	TL	744	Field	NA	Pookode Lake, Wayanode District, Kerala, India							Jacob_2013	3.95124	6.61204		Freshwater	Cyprinidae	Barbinae	Pethia
Pethia pookodensis			52	TL	792	Field	NA	Pookode Lake, Wayanode District, Kerala, India							Jacob_2013	3.95124	6.67456		Freshwater	Cyprinidae	Barbinae	Pethia
Pethia pookodensis			53	TL	739	Field	NA	Pookode Lake, Wayanode District, Kerala, India							Jacob_2013	3.97029	6.6053		Freshwater	Cyprinidae	Barbinae	Pethia
Pethia pookodensis			54.9	TL	728	Field	NA	Pookode Lake, Wayanode District, Kerala, India							Jacob_2013	4.00551	6.5903		Freshwater	Cyprinidae	Barbinae	Pethia
Pethia pookodensis			54.9	TL	736	Field	NA	Pookode Lake, Wayanode District, Kerala, India							Jacob_2013	4.00551	6.60123		Freshwater	Cyprinidae	Barbinae	Pethia
Pethia pookodensis			57	TL	792	Field	NA	Pookode Lake, Wayanode District, Kerala, India							Jacob_2013	4.04305	6.67456		Freshwater	Cyprinidae	Barbinae	Pethia
Rutilus kutum			320	FL	37820	Field	NA	Gorgan-Rud Estuary, Caspian Sea, Iran							Keivany_etal_2012	5.76832	10.5406		Freshwater	Cyprinidae	Leuciscinae	Rutilus
Rutilus kutum			330	FL	32369	Field	NA	Gorgan-Rud Estuary, Caspian Sea, Iran							Keivany_etal_2012	5.79909	10.385		Freshwater	Cyprinidae	Leuciscinae	Rutilus
Rutilus kutum			360	FL	59230	Field	NA	Gorgan-Rud Estuary, Caspian Sea, Iran							Keivany_etal_2012	5.8861	10.9892		Freshwater	Cyprinidae	Leuciscinae	Rutilus
Rutilus kutum			364	FL	36352	Field	NA	Gorgan-Rud Estuary, Caspian Sea, Iran							Keivany_etal_2012	5.89715	10.501		Freshwater	Cyprinidae	Leuciscinae	Rutilus
Rutilus kutum			364	FL	43480	Field	NA	Gorgan-Rud Estuary, Caspian Sea, Iran							Keivany_etal_2012	5.89715	10.6801		Freshwater	Cyprinidae	Leuciscinae	Rutilus
Rutilus kutum			380	FL	34256	Field	NA	Gorgan-Rud Estuary, Caspian Sea, Iran							Keivany_etal_2012	5.94017	10.4416		Freshwater	Cyprinidae	Leuciscinae	Rutilus
Rutilus kutum			383	FL	51027	Field	NA	Gorgan-Rud Estuary, Caspian Sea, Iran							Keivany_etal_2012	5.94803	10.8401		Freshwater	Cyprinidae	Leuciscinae	Rutilus
Rutilus kutum			396	FL	46625	Field	NA	Gorgan-Rud Estuary, Caspian Sea, Iran							Keivany_etal_2012	5.98141	10.7499		Freshwater	Cyprinidae	Leuciscinae	Rutilus
Rutilus kutum			400	FL	65493	Field	NA	Gorgan-Rud Estuary, Caspian Sea, Iran							Keivany_etal_2012	5.99146	11.0897		Freshwater	Cyprinidae	Leuciscinae	Rutilus
Rutilus kutum			410	FL	49979	Field	NA	Gorgan-Rud Estuary, Caspian Sea, Iran							Keivany_etal_2012	6.01616	10.8194		Freshwater	Cyprinidae	Leuciscinae	Rutilus
Rutilus kutum			410	FL	56059	Field	NA	Gorgan-Rud Estuary, Caspian Sea, Iran							Keivany_etal_2012	6.01616	10.9342		Freshwater	Cyprinidae	Leuciscinae	Rutilus
Rutilus kutum			415	FL	54382	Field	NA	Gorgan-Rud Estuary, Caspian Sea, Iran							Keivany_etal_2012	6.02828	10.9038		Freshwater	Cyprinidae	Leuciscinae	Rutilus
Rutilus kutum			420	FL	50398	Field	NA	Gorgan-Rud Estuary, Caspian Sea, Iran							Keivany_etal_2012	6.04025	10.8277		Freshwater	Cyprinidae	Leuciscinae	Rutilus
Rutilus kutum			420	FL	59203	Field	NA	Gorgan-Rud Estuary, Caspian Sea, Iran							Keivany_etal_2012	6.04025	10.9887		Freshwater	Cyprinidae	Leuciscinae	Rutilus
Rutilus kutum			420	FL	71153	Field	NA	Gorgan-Rud Estuary, Caspian Sea, Iran							Keivany_etal_2012	6.04025	11.1726		Freshwater	Cyprinidae	Leuciscinae	Rutilus
Rutilus kutum			425	FL	56059	Field	NA	Gorgan-Rud Estuary, Caspian Sea, Iran							Keivany_etal_2012	6.05209	10.9342		Freshwater	Cyprinidae	Leuciscinae	Rutilus
Rutilus kutum			431	FL	58365	Field	NA	Gorgan-Rud Estuary, Caspian Sea, Iran							Keivany_etal_2012	6.06611	10.9745		Freshwater	Cyprinidae	Leuciscinae	Rutilus
Rutilus kutum			435	FL	52074	Field	NA	Gorgan-Rud Estuary, Caspian Sea, Iran							Keivany_etal_2012	6.07535	10.8604		Freshwater	Cyprinidae	Leuciscinae	Rutilus
Rutilus kutum			435	FL	72830	Field	NA	Gorgan-Rud Estuary, Caspian Sea, Iran							Keivany_etal_2012	6.07535	11.1959		Freshwater	Cyprinidae	Leuciscinae	Rutilus
Rutilus kutum			435	FL	75975	Field	NA	Gorgan-Rud Estuary, Caspian Sea, Iran							Keivany_etal_2012	6.07535	11.2382		Freshwater	Cyprinidae	Leuciscinae	Rutilus
Rutilus kutum			435	FL	77233	Field	NA	Gorgan-Rud Estuary, Caspian Sea, Iran							Keivany_etal_2012	6.07535	11.2546		Freshwater	Cyprinidae	Leuciscinae	Rutilus
Rutilus kutum			445	FL	83103	Field	NA	Gorgan-Rud Estuary, Caspian Sea, Iran							Keivany_etal_2012	6.09807	11.3278		Freshwater	Cyprinidae	Leuciscinae	Rutilus
Rutilus kutum			456	FL	55109	Field	NA	Gorgan-Rud Estuary, Caspian Sea, Iran							Keivany_etal_2012	6.12249	10.9171		Freshwater	Cyprinidae	Leuciscinae	Rutilus
Rutilus kutum			456	FL	56059	Field	NA	Gorgan-Rud Estuary, Caspian Sea, Iran							Keivany_etal_2012	6.12249	10.9342		Freshwater	Cyprinidae	Leuciscinae	Rutilus
Rutilus kutum			456	FL	88344	Field	NA	Gorgan-Rud Estuary, Caspian Sea, Iran							Keivany_etal_2012	6.12249	11.389		Freshwater	Cyprinidae	Leuciscinae	Rutilus
Rutilus kutum			456	FL	118742	Field	NA	Gorgan-Rud Estuary, Caspian Sea, Iran							Keivany_etal_2012	6.12249	11.6847		Freshwater	Cyprinidae	Leuciscinae	Rutilus
Rutilus kutum			460	FL	78700	Field	NA	Gorgan-Rud Estuary, Caspian Sea, Iran							Keivany_etal_2012	6.13123	11.2734		Freshwater	Cyprinidae	Leuciscinae	Rutilus
Rutilus kutum			465	FL	59832	Field	NA	Gorgan-Rud Estuary, Caspian Sea, Iran							Keivany_etal_2012	6.14204	10.9993		Freshwater	Cyprinidae	Leuciscinae	Rutilus
Rutilus kutum			465	FL	74507	Field	NA	Gorgan-Rud Estuary, Caspian Sea, Iran							Keivany_etal_2012	6.14204	11.2186		Freshwater	Cyprinidae	Leuciscinae	Rutilus
Rutilus kutum			465	FL	79329	Field	NA	Gorgan-Rud Estuary, Caspian Sea, Iran							Keivany_etal_2012	6.14204	11.2814		Freshwater	Cyprinidae	Leuciscinae	Rutilus
Rutilus kutum			465	FL	98407	Field	NA	Gorgan-Rud Estuary, Caspian Sea, Iran							Keivany_etal_2012	6.14204	11.4969		Freshwater	Cyprinidae	Leuciscinae	Rutilus
Rutilus kutum			470	FL	73669	Field	NA	Gorgan-Rud Estuary, Caspian Sea, Iran							Keivany_etal_2012	6.15273	11.2073		Freshwater	Cyprinidae	Leuciscinae	Rutilus
Rutilus kutum			475	FL	94633	Field	NA	Gorgan-Rud Estuary, Caspian Sea, Iran							Keivany_etal_2012	6.16331	11.4578		Freshwater	Cyprinidae	Leuciscinae	Rutilus
Rutilus kutum			480	FL	83103	Field	NA	Gorgan-Rud Estuary, Caspian Sea, Iran							Keivany_etal_2012	6.17379	11.3278		Freshwater	Cyprinidae	Leuciscinae	Rutilus
Rutilus kutum			480	FL	95267	Field	NA	Gorgan-Rud Estuary, Caspian Sea, Iran							Keivany_etal_2012	6.17379	11.4644		Freshwater	Cyprinidae	Leuciscinae	Rutilus
Rutilus kutum			480	FL	102390	Field	NA	Gorgan-Rud Estuary, Caspian Sea, Iran							Keivany_etal_2012	6.17379	11.5365		Freshwater	Cyprinidae	Leuciscinae	Rutilus
Rutilus kutum			490	FL	109518	Field	NA	Gorgan-Rud Estuary, Caspian Sea, Iran							Keivany_etal_2012	6.19441	11.6038		Freshwater	Cyprinidae	Leuciscinae	Rutilus
Rutilus kutum			495	FL	115178	Field	NA	Gorgan-Rud Estuary, Caspian Sea, Iran							Keivany_etal_2012	6.20456	11.6542		Freshwater	Cyprinidae	Leuciscinae	Rutilus
Rutilus kutum			500	FL	60671	Field	NA	Gorgan-Rud Estuary, Caspian Sea, Iran							Keivany_etal_2012	6.21461	11.0132		Freshwater	Cyprinidae	Leuciscinae	Rutilus
Rutilus kutum			500	FL	83941	Field	NA	Gorgan-Rud Estuary, Caspian Sea, Iran							Keivany_etal_2012	6.21461	11.3379		Freshwater	Cyprinidae	Leuciscinae	Rutilus
Rutilus kutum			500	FL	97149	Field	NA	Gorgan-Rud Estuary, Caspian Sea, Iran							Keivany_etal_2012	6.21461	11.484		Freshwater	Cyprinidae	Leuciscinae	Rutilus
Rutilus kutum			500	FL	104486	Field	NA	Gorgan-Rud Estuary, Caspian Sea, Iran							Keivany_etal_2012	6.21461	11.5568		Freshwater	Cyprinidae	Leuciscinae	Rutilus
Rutilus kutum			460	FL	80377	Field	NA	Gorgan-Rud Estuary, Caspian Sea, Iran							Keivany_etal_2012	6.13123	11.2945		Freshwater	Cyprinidae	Leuciscinae	Rutilus
Rutilus kutum			505	FL	113082	Field	NA	Gorgan-Rud Estuary, Caspian Sea, Iran							Keivany_etal_2012	6.22456	11.6359		Freshwater	Cyprinidae	Leuciscinae	Rutilus
Rutilus kutum			510	FL	101761	Field	NA	Gorgan-Rud Estuary, Caspian Sea, Iran							Keivany_etal_2012	6.23441	11.5304		Freshwater	Cyprinidae	Leuciscinae	Rutilus
Rutilus kutum			514	FL	97149	Field	NA	Gorgan-Rud Estuary, Caspian Sea, Iran							Keivany_etal_2012	6.24222	11.484		Freshwater	Cyprinidae	Leuciscinae	Rutilus
Rutilus kutum			520	FL	74927	Field	NA	Gorgan-Rud Estuary, Caspian Sea, Iran							Keivany_etal_2012	6.25383	11.2243		Freshwater	Cyprinidae	Leuciscinae	Rutilus
Rutilus kutum			535	FL	100922	Field	NA	Gorgan-Rud Estuary, Caspian Sea, Iran							Keivany_etal_2012	6.28227	11.5221		Freshwater	Cyprinidae	Leuciscinae	Rutilus
Schizothorax plagiostomus			252	TL	4388	Field	NA	Jhelum River, Kashmir, Indus River Basin							Jan_etal_2014	5.52943	8.38663		Freshwater	Cyprinidae	Barbinae	Schizothorax
Schizothorax plagiostomus			255	TL	5611	Field	NA	Jhelum River, Kashmir, Indus River Basin							Jan_etal_2014	5.54126	8.63248		Freshwater	Cyprinidae	Barbinae	Schizothorax
Schizothorax plagiostomus			247	TL	5993	Field	NA	Jhelum River, Kashmir, Indus River Basin							Jan_etal_2014	5.50939	8.69835		Freshwater	Cyprinidae	Barbinae	Schizothorax
Schizothorax plagiostomus			258	TL	4646	Field	NA	Jhelum River, Kashmir, Indus River Basin							Jan_etal_2014	5.55296	8.44376		Freshwater	Cyprinidae	Barbinae	Schizothorax
Schizothorax plagiostomus			262	TL	3437	Field	NA	Jhelum River, Kashmir, Indus River Basin							Jan_etal_2014	5.56834	8.14235		Freshwater	Cyprinidae	Barbinae	Schizothorax
Schizothorax plagiostomus			267	TL	4571	Field	NA	Jhelum River, Kashmir, Indus River Basin							Jan_etal_2014	5.58725	8.42749		Freshwater	Cyprinidae	Barbinae	Schizothorax
Schizothorax plagiostomus			272	TL	5001	Field	NA	Jhelum River, Kashmir, Indus River Basin							Jan_etal_2014	5.6058	8.51739		Freshwater	Cyprinidae	Barbinae	Schizothorax
Schizothorax plagiostomus			273	TL	6171	Field	NA	Jhelum River, Kashmir, Indus River Basin							Jan_etal_2014	5.60947	8.72762		Freshwater	Cyprinidae	Barbinae	Schizothorax
Schizothorax plagiostomus			286	TL	6531	Field	NA	Jhelum River, Kashmir, Indus River Basin							Jan_etal_2014	5.65599	8.78432		Freshwater	Cyprinidae	Barbinae	Schizothorax
Schizothorax plagiostomus			284	TL	6889	Field	NA	Jhelum River, Kashmir, Indus River Basin							Jan_etal_2014	5.64897	8.83768		Freshwater	Cyprinidae	Barbinae	Schizothorax
Schizothorax plagiostomus			300	TL	8356	Field	NA	Jhelum River, Kashmir, Indus River Basin							Jan_etal_2014	5.70378	9.03074		Freshwater	Cyprinidae	Barbinae	Schizothorax
Schizothorax plagiostomus			302	TL	8108	Field	NA	Jhelum River, Kashmir, Indus River Basin							Jan_etal_2014	5.71043	9.00061		Freshwater	Cyprinidae	Barbinae	Schizothorax
Schizothorax plagiostomus			314	TL	10910	Field	NA	Jhelum River, Kashmir, Indus River Basin							Jan_etal_2014	5.74939	9.29744		Freshwater	Cyprinidae	Barbinae	Schizothorax
Schizothorax plagiostomus			323	TL	12083	Field	NA	Jhelum River, Kashmir, Indus River Basin							Jan_etal_2014	5.77765	9.39955		Freshwater	Cyprinidae	Barbinae	Schizothorax
Schizothorax plagiostomus			337	TL	9384	Field	NA	Jhelum River, Kashmir, Indus River Basin							Jan_etal_2014	5.82008	9.14676		Freshwater	Cyprinidae	Barbinae	Schizothorax
Schizothorax plagiostomus			354	TL	15312	Field	NA	Jhelum River, Kashmir, Indus River Basin							Jan_etal_2014	5.8693	9.63639		Freshwater	Cyprinidae	Barbinae	Schizothorax
Schizothorax plagiostomus			367	TL	12240	Field	NA	Jhelum River, Kashmir, Indus River Basin							Jan_etal_2014	5.90536	9.41246		Freshwater	Cyprinidae	Barbinae	Schizothorax
Schizothorax plagiostomus			370	TL	21836	Field	NA	Jhelum River, Kashmir, Indus River Basin							Jan_etal_2014	5.9135	9.99132		Freshwater	Cyprinidae	Barbinae	Schizothorax
Schizothorax plagiostomus			373	TL	17689	Field	NA	Jhelum River, Kashmir, Indus River Basin							Jan_etal_2014	5.92158	9.7807		Freshwater	Cyprinidae	Barbinae	Schizothorax
Schizothorax plagiostomus			385	TL	20312	Field	NA	Jhelum River, Kashmir, Indus River Basin							Jan_etal_2014	5.95324	9.91897		Freshwater	Cyprinidae	Barbinae	Schizothorax
Schizothorax plagiostomus			393	TL	15777	Field	NA	Jhelum River, Kashmir, Indus River Basin							Jan_etal_2014	5.97381	9.66631		Freshwater	Cyprinidae	Barbinae	Schizothorax
Schizothorax plagiostomus			398	TL	17675	Field	NA	Jhelum River, Kashmir, Indus River Basin							Jan_etal_2014	5.98645	9.77991		Freshwater	Cyprinidae	Barbinae	Schizothorax
Schizothorax plagiostomus			401	TL	30836	Field	NA	Jhelum River, Kashmir, Indus River Basin							Jan_etal_2014	5.99396	10.3364		Freshwater	Cyprinidae	Barbinae	Schizothorax
Schizothorax plagiostomus			415	TL	20850	Field	NA	Jhelum River, Kashmir, Indus River Basin							Jan_etal_2014	6.02828	9.94511		Freshwater	Cyprinidae	Barbinae	Schizothorax
Schizothorax plagiostomus			423	TL	24263	Field	NA	Jhelum River, Kashmir, Indus River Basin							Jan_etal_2014	6.04737	10.0967		Freshwater	Cyprinidae	Barbinae	Schizothorax
Schizothorax plagiostomus			428	TL	23878	Field	NA	Jhelum River, Kashmir, Indus River Basin							Jan_etal_2014	6.05912	10.0807		Freshwater	Cyprinidae	Barbinae	Schizothorax
Schizothorax plagiostomus			430	TL	28557	Field	NA	Jhelum River, Kashmir, Indus River Basin							Jan_etal_2014	6.06379	10.2597		Freshwater	Cyprinidae	Barbinae	Schizothorax
Schizothorax plagiostomus			438	TL	23427	Field	NA	Jhelum River, Kashmir, Indus River Basin							Jan_etal_2014	6.08222	10.0616		Freshwater	Cyprinidae	Barbinae	Schizothorax
Schizothorax plagiostomus			442	TL	28429	Field	NA	Jhelum River, Kashmir, Indus River Basin							Jan_etal_2014	6.09131	10.2552		Freshwater	Cyprinidae	Barbinae	Schizothorax
Schizothorax plagiostomus			453	TL	34800	Field	NA	Jhelum River, Kashmir, Indus River Basin							Jan_etal_2014	6.11589	10.4574		Freshwater	Cyprinidae	Barbinae	Schizothorax
Hybognathus placitus			50.575	SL	395	Field	NA	Cimarron River, Oklahoma, USA							Taylor_1985	3.92346	5.97889		Freshwater	Cyprinidae	Leuciscinae	Hybognathus
Hybognathus placitus			51.325	SL	395	Field	NA	Cimarron River, Oklahoma, USA							Taylor_1985	3.93818	5.97889		Freshwater	Cyprinidae	Leuciscinae	Hybognathus
Hybognathus placitus			52.45	SL	395	Field	NA	Cimarron River, Oklahoma, USA							Taylor_1985	3.95986	5.97889		Freshwater	Cyprinidae	Leuciscinae	Hybognathus
Hybognathus placitus			54.4	SL	395	Field	NA	Cimarron River, Oklahoma, USA							Taylor_1985	3.99636	5.97889		Freshwater	Cyprinidae	Leuciscinae	Hybognathus
Hybognathus placitus			53.675	SL	493	Field	NA	Cimarron River, Oklahoma, USA							Taylor_1985	3.98295	6.20051		Freshwater	Cyprinidae	Leuciscinae	Hybognathus
Hybognathus placitus			54.4	SL	493	Field	NA	Cimarron River, Oklahoma, USA							Taylor_1985	3.99636	6.20051		Freshwater	Cyprinidae	Leuciscinae	Hybognathus
Hybognathus placitus			55.675	SL	493	Field	NA	Cimarron River, Oklahoma, USA							Taylor_1985	4.01953	6.20051		Freshwater	Cyprinidae	Leuciscinae	Hybognathus
Hybognathus placitus			57.45	SL	493	Field	NA	Cimarron River, Oklahoma, USA							Taylor_1985	4.05092	6.20051		Freshwater	Cyprinidae	Leuciscinae	Hybognathus
Hybognathus placitus			60.575	SL	493	Field	NA	Cimarron River, Oklahoma, USA							Taylor_1985	4.10388	6.20051		Freshwater	Cyprinidae	Leuciscinae	Hybognathus
Hybognathus placitus			54.95	SL	598	Field	NA	Cimarron River, Oklahoma, USA							Taylor_1985	4.00642	6.39359		Freshwater	Cyprinidae	Leuciscinae	Hybognathus
Hybognathus placitus			56.85	SL	598	Field	NA	Cimarron River, Oklahoma, USA							Taylor_1985	4.04042	6.39359		Freshwater	Cyprinidae	Leuciscinae	Hybognathus
Hybognathus placitus			57.4	SL	598	Field	NA	Cimarron River, Oklahoma, USA							Taylor_1985	4.05004	6.39359		Freshwater	Cyprinidae	Leuciscinae	Hybognathus
Hybognathus placitus			59.35	SL	598	Field	NA	Cimarron River, Oklahoma, USA							Taylor_1985	4.08345	6.39359		Freshwater	Cyprinidae	Leuciscinae	Hybognathus
Hybognathus placitus			62.45	SL	598	Field	NA	Cimarron River, Oklahoma, USA							Taylor_1985	4.13437	6.39359		Freshwater	Cyprinidae	Leuciscinae	Hybognathus
Hybognathus placitus			52.5	SL	696	Field	NA	Cimarron River, Oklahoma, USA							Taylor_1985	3.96081	6.54535		Freshwater	Cyprinidae	Leuciscinae	Hybognathus
Hybognathus placitus			55.7	SL	696	Field	NA	Cimarron River, Oklahoma, USA							Taylor_1985	4.01998	6.54535		Freshwater	Cyprinidae	Leuciscinae	Hybognathus
Hybognathus placitus			59.9	SL	696	Field	NA	Cimarron River, Oklahoma, USA							Taylor_1985	4.09268	6.54535		Freshwater	Cyprinidae	Leuciscinae	Hybognathus
Hybognathus placitus			61.8	SL	696	Field	NA	Cimarron River, Oklahoma, USA							Taylor_1985	4.1239	6.54535		Freshwater	Cyprinidae	Leuciscinae	Hybognathus
Hybognathus placitus			58.05	SL	798	Field	NA	Cimarron River, Oklahoma, USA							Taylor_1985	4.0613	6.68211		Freshwater	Cyprinidae	Leuciscinae	Hybognathus
Hybognathus placitus			59.9	SL	798	Field	NA	Cimarron River, Oklahoma, USA							Taylor_1985	4.09268	6.68211		Freshwater	Cyprinidae	Leuciscinae	Hybognathus
Hybognathus placitus			64.9	SL	791	Field	NA	Cimarron River, Oklahoma, USA							Taylor_1985	4.17285	6.6733		Freshwater	Cyprinidae	Leuciscinae	Hybognathus
Hybognathus placitus			56.85	SL	971	Field	NA	Cimarron River, Oklahoma, USA							Taylor_1985	4.04042	6.87833		Freshwater	Cyprinidae	Leuciscinae	Hybognathus
Hybognathus placitus			57.95	SL	893	Field	NA	Cimarron River, Oklahoma, USA							Taylor_1985	4.05958	6.79459		Freshwater	Cyprinidae	Leuciscinae	Hybognathus
Hybognathus placitus			66.25	SL	997	Field	NA	Cimarron River, Oklahoma, USA							Taylor_1985	4.19344	6.90475		Freshwater	Cyprinidae	Leuciscinae	Hybognathus
Hybognathus placitus			63.65	SL	1052	Field	NA	Cimarron River, Oklahoma, USA							Taylor_1985	4.1534	6.95845		Freshwater	Cyprinidae	Leuciscinae	Hybognathus
Hybognathus placitus			63.65	SL	1395	Field	NA	Cimarron River, Oklahoma, USA							Taylor_1985	4.1534	7.24065		Freshwater	Cyprinidae	Leuciscinae	Hybognathus
Hybognathus placitus			66.05	SL	1500	Field	NA	Cimarron River, Oklahoma, USA							Taylor_1985	4.19041	7.31322		Freshwater	Cyprinidae	Leuciscinae	Hybognathus
Hybognathus placitus			86.05	SL	4098	Field	NA	Cimarron River, Oklahoma, USA							Taylor_1985	4.45493	8.31825		Freshwater	Cyprinidae	Leuciscinae	Hybognathus
Notropis simus pecosensis			46	SL	1128	Field	NA	Pecos River, New Mexico, USA							Hatch_unpubished_data	3.82864	7.0282		Freshwater	Cyprinidae	Leuciscinae	Notropis
Notropis simus pecosensis			54	SL	1358	Field	NA	Pecos River, New Mexico, USA							Hatch_unpubished_data	3.98898	7.21377		Freshwater	Cyprinidae	Leuciscinae	Notropis
Notropis simus pecosensis			56	SL	772	Field	NA	Pecos River, New Mexico, USA							Hatch_unpubished_data	4.02535	6.64898		Freshwater	Cyprinidae	Leuciscinae	Notropis
Notropis simus pecosensis			56	SL	1170	Field	NA	Pecos River, New Mexico, USA							Hatch_unpubished_data	4.02535	7.06476		Freshwater	Cyprinidae	Leuciscinae	Notropis
Notropis simus pecosensis			62	SL	1274	Field	NA	Pecos River, New Mexico, USA							Hatch_unpubished_data	4.12713	7.14992		Freshwater	Cyprinidae	Leuciscinae	Notropis
Notropis simus pecosensis			62	SL	862	Field	NA	Pecos River, New Mexico, USA							Hatch_unpubished_data	4.12713	6.75926		Freshwater	Cyprinidae	Leuciscinae	Notropis
Notropis simus pecosensis			64	SL	1735	Field	NA	Pecos River, New Mexico, USA							Hatch_unpubished_data	4.15888	7.45876		Freshwater	Cyprinidae	Leuciscinae	Notropis
Notropis simus pecosensis			65	SL	1540	Field	NA	Pecos River, New Mexico, USA							Hatch_unpubished_data	4.17439	7.33954		Freshwater	Cyprinidae	Leuciscinae	Notropis
Notropis simus pecosensis			67	SL	1563	Field	NA	Pecos River, New Mexico, USA							Hatch_unpubished_data	4.20469	7.35436		Freshwater	Cyprinidae	Leuciscinae	Notropis
Notropis simus pecosensis			68	SL	1613	Field	NA	Pecos River, New Mexico, USA							Hatch_unpubished_data	4.21951	7.38585		Freshwater	Cyprinidae	Leuciscinae	Notropis
Notropis simus pecosensis			71	SL	2905	Field	NA	Pecos River, New Mexico, USA							Hatch_unpubished_data	4.26268	7.97419		Freshwater	Cyprinidae	Leuciscinae	Notropis
Notropis simus pecosensis			72	SL	2270	Field	NA	Pecos River, New Mexico, USA							Hatch_unpubished_data	4.27667	7.72754		Freshwater	Cyprinidae	Leuciscinae	Notropis
Notropis simus pecosensis			76	SL	2243	Field	NA	Pecos River, New Mexico, USA							Hatch_unpubished_data	4.33073	7.71557		Freshwater	Cyprinidae	Leuciscinae	Notropis
Sahyadria denisonii			102	TL	375	Field	NA	Chandragiri River, Kerala, India							Solomon_etal_2011	4.62497	5.92693		Freshwater	Cyprinidae	Barninae	Sahyadria
Sahyadria denisonii			102	TL	380	Field	NA	Chandragiri River, Kerala, India							Solomon_etal_2011	4.62497	5.94017		Freshwater	Cyprinidae	Barninae	Sahyadria
Sahyadria denisonii			102	TL	412	Field	NA	Chandragiri River, Kerala, India							Solomon_etal_2011	4.62497	6.02102		Freshwater	Cyprinidae	Barninae	Sahyadria
Sahyadria denisonii			103	TL	588	Field	NA	Chandragiri River, Kerala, India							Solomon_etal_2011	4.63473	6.37673		Freshwater	Cyprinidae	Barninae	Sahyadria
Sahyadria denisonii			103	TL	737	Field	NA	Chandragiri River, Kerala, India							Solomon_etal_2011	4.63473	6.60259		Freshwater	Cyprinidae	Barninae	Sahyadria
Sahyadria denisonii			104	TL	851	Field	NA	Chandragiri River, Kerala, India							Solomon_etal_2011	4.64439	6.74641		Freshwater	Cyprinidae	Barninae	Sahyadria
Sahyadria denisonii			104	TL	871	Field	NA	Chandragiri River, Kerala, India							Solomon_etal_2011	4.64439	6.76964		Freshwater	Cyprinidae	Barninae	Sahyadria
Sahyadria denisonii			105	TL	938	Field	NA	Chandragiri River, Kerala, India							Solomon_etal_2011	4.65396	6.84375		Freshwater	Cyprinidae	Barninae	Sahyadria
Sahyadria denisonii			105	TL	983	Field	NA	Chandragiri River, Kerala, India							Solomon_etal_2011	4.65396	6.89061		Freshwater	Cyprinidae	Barninae	Sahyadria
Sahyadria denisonii			106	TL	1055	Field	NA	Chandragiri River, Kerala, India							Solomon_etal_2011	4.66344	6.9613		Freshwater	Cyprinidae	Barninae	Sahyadria
Sahyadria denisonii			106	TL	1097	Field	NA	Chandragiri River, Kerala, India							Solomon_etal_2011	4.66344	7.00033		Freshwater	Cyprinidae	Barninae	Sahyadria
Alburnoides sp.			74.5	FL	652	Field	NA	Kesselian River, South Caspian Sea Basin, Iran							Seifali_etal_2012)	4.3108	6.48004		Freshwater	Cyprinidae	Alburninae	Alburnoides
Alburnoides sp.			80	FL	1543	Field	NA	Kesselian River, South Caspian Sea Basin, Iran							Seifali_etal_2012)	4.38203	7.34148		Freshwater	Cyprinidae	Alburninae	Alburnoides
Alburnoides sp.			83.2	FL	2339	Field	NA	Kesselian River, South Caspian Sea Basin, Iran							Seifali_etal_2012)	4.42125	7.75748		Freshwater	Cyprinidae	Alburninae	Alburnoides
Alburnoides sp.			86.1	FL	1384	Field	NA	Kesselian River, South Caspian Sea Basin, Iran							Seifali_etal_2012)	4.45551	7.23273		Freshwater	Cyprinidae	Alburninae	Alburnoides
Alburnoides sp.			86.7	FL	1002	Field	NA	Kesselian River, South Caspian Sea Basin, Iran							Seifali_etal_2012)	4.46245	6.90975		Freshwater	Cyprinidae	Alburninae	Alburnoides
Alburnoides sp.			86.7	FL	1122	Field	NA	Kesselian River, South Caspian Sea Basin, Iran							Seifali_etal_2012)	4.46245	7.02287		Freshwater	Cyprinidae	Alburninae	Alburnoides
Alburnoides sp.			86.9	FL	883	Field	NA	Kesselian River, South Caspian Sea Basin, Iran							Seifali_etal_2012)	4.46476	6.78333		Freshwater	Cyprinidae	Alburninae	Alburnoides
Alburnoides sp.			88.1	FL	1710	Field	NA	Kesselian River, South Caspian Sea Basin, Iran							Seifali_etal_2012)	4.47847	7.44425		Freshwater	Cyprinidae	Alburninae	Alburnoides
Alburnoides sp.			89.9	FL	1480	Field	NA	Kesselian River, South Caspian Sea Basin, Iran							Seifali_etal_2012)	4.4987	7.2998		Freshwater	Cyprinidae	Alburninae	Alburnoides
Alburnoides sp.			91	FL	2188	Field	NA	Kesselian River, South Caspian Sea Basin, Iran							Seifali_etal_2012)	4.51086	7.69074		Freshwater	Cyprinidae	Alburninae	Alburnoides
Alburnoides sp.			92.1	FL	1527	Field	NA	Kesselian River, South Caspian Sea Basin, Iran							Seifali_etal_2012)	4.52287	7.33106		Freshwater	Cyprinidae	Alburninae	Alburnoides
Alburnoides sp.			92.1	FL	1997	Field	NA	Kesselian River, South Caspian Sea Basin, Iran							Seifali_etal_2012)	4.52287	7.5994		Freshwater	Cyprinidae	Alburninae	Alburnoides
Alburnoides sp.			92.9	FL	2856	Field	NA	Kesselian River, South Caspian Sea Basin, Iran							Seifali_etal_2012)	4.53152	7.95718		Freshwater	Cyprinidae	Alburninae	Alburnoides
Alburnoides sp.			93.2	FL	1440	Field	NA	Kesselian River, South Caspian Sea Basin, Iran							Seifali_etal_2012)	4.53475	7.2724		Freshwater	Cyprinidae	Alburninae	Alburnoides
Alburnoides sp.			93.6	FL	668	Field	NA	Kesselian River, South Caspian Sea Basin, Iran							Seifali_etal_2012)	4.53903	6.50429		Freshwater	Cyprinidae	Alburninae	Alburnoides
Alburnoides sp.			93.9	FL	1503	Field	NA	Kesselian River, South Caspian Sea Basin, Iran							Seifali_etal_2012)	4.54223	7.31522		Freshwater	Cyprinidae	Alburninae	Alburnoides
Alburnoides sp.			94.6	FL	1678	Field	NA	Kesselian River, South Caspian Sea Basin, Iran							Seifali_etal_2012)	4.54966	7.42536		Freshwater	Cyprinidae	Alburninae	Alburnoides
Alburnoides sp.			96.5	FL	2068	Field	NA	Kesselian River, South Caspian Sea Basin, Iran							Seifali_etal_2012)	4.56954	7.63434		Freshwater	Cyprinidae	Alburninae	Alburnoides
Alburnoides sp.			97.6	FL	3047	Field	NA	Kesselian River, South Caspian Sea Basin, Iran							Seifali_etal_2012)	4.58088	8.02191		Freshwater	Cyprinidae	Alburninae	Alburnoides
Alburnoides sp.			100.1	FL	2617	Field	NA	Kesselian River, South Caspian Sea Basin, Iran							Seifali_etal_2012)	4.60617	7.86978		Freshwater	Cyprinidae	Alburninae	Alburnoides
Alburnoides sp.			103	FL	2108	Field	NA	Kesselian River, South Caspian Sea Basin, Iran							Seifali_etal_2012)	4.63473	7.65349		Freshwater	Cyprinidae	Alburninae	Alburnoides
Alburnoides sp.			88.1	FL	1965	Field	NA	Kesselian River, South Caspian Sea Basin, Iran							Seifali_etal_2012)	4.47847	7.58325		Freshwater	Cyprinidae	Alburninae	Alburnoides
Chrosomus tennesseensis			42	SL	496	Field	NA	Timbertree Branch, Tennessee, USA							Hamed_etal_2008	3.73767	6.20658		Freshwater	Cyprinidae	Leuciscinae	Chrosomus
Chrosomus tennesseensis			42	SL	508	Field	NA	Timbertree Branch, Tennessee, USA							Hamed_etal_2008	3.73767	6.23048		Freshwater	Cyprinidae	Leuciscinae	Chrosomus
Chrosomus tennesseensis			46	SL	541	Field	NA	Timbertree Branch, Tennessee, USA							Hamed_etal_2008	3.82864	6.29342		Freshwater	Cyprinidae	Leuciscinae	Chrosomus
Chrosomus tennesseensis			47	SL	607	Field	NA	Timbertree Branch, Tennessee, USA							Hamed_etal_2008	3.85015	6.40853		Freshwater	Cyprinidae	Leuciscinae	Chrosomus
Chrosomus tennesseensis			48	SL	635	Field	NA	Timbertree Branch, Tennessee, USA							Hamed_etal_2008	3.8712	6.45362		Freshwater	Cyprinidae	Leuciscinae	Chrosomus
Chrosomus tennesseensis			48	SL	650	Field	NA	Timbertree Branch, Tennessee, USA							Hamed_etal_2008	3.8712	6.47697		Freshwater	Cyprinidae	Leuciscinae	Chrosomus
Chrosomus tennesseensis			51	SL	671	Field	NA	Timbertree Branch, Tennessee, USA							Hamed_etal_2008	3.93183	6.50877		Freshwater	Cyprinidae	Leuciscinae	Chrosomus
Chrosomus tennesseensis			54	SL	714	Field	NA	Timbertree Branch, Tennessee, USA							Hamed_etal_2008	3.98898	6.57088		Freshwater	Cyprinidae	Leuciscinae	Chrosomus
Chrosomus tennesseensis			56	SL	721	Field	NA	Timbertree Branch, Tennessee, USA							Hamed_etal_2008	4.02535	6.58064		Freshwater	Cyprinidae	Leuciscinae	Chrosomus
Chrosomus tennesseensis			43	SL	398	Field	NA	Trinkle Creek, Tennessee, USA							Hamed_etal_2008	3.7612	5.98645		Freshwater	Cyprinidae	Leuciscinae	Chrosomus
Chrosomus tennesseensis			43	SL	461	Field	NA	Trinkle Creek, Tennessee, USA							Hamed_etal_2008	3.7612	6.1334		Freshwater	Cyprinidae	Leuciscinae	Chrosomus
Chrosomus tennesseensis			45	SL	435	Field	NA	Trinkle Creek, Tennessee, USA							Hamed_etal_2008	3.80666	6.07535		Freshwater	Cyprinidae	Leuciscinae	Chrosomus
Chrosomus tennesseensis			46	SL	427	Field	NA	Trinkle Creek, Tennessee, USA							Hamed_etal_2008	3.82864	6.05678		Freshwater	Cyprinidae	Leuciscinae	Chrosomus
Chrosomus tennesseensis			46	SL	460	Field	NA	Trinkle Creek, Tennessee, USA							Hamed_etal_2008	3.82864	6.13123		Freshwater	Cyprinidae	Leuciscinae	Chrosomus
Chrosomus tennesseensis			47	SL	549	Field	NA	Trinkle Creek, Tennessee, USA							Hamed_etal_2008	3.85015	6.3081		Freshwater	Cyprinidae	Leuciscinae	Chrosomus
Chrosomus tennesseensis			48	SL	563	Field	NA	Trinkle Creek, Tennessee, USA							Hamed_etal_2008	3.8712	6.33328		Freshwater	Cyprinidae	Leuciscinae	Chrosomus
Chrosomus tennesseensis			49	SL	580	Field	NA	Trinkle Creek, Tennessee, USA							Hamed_etal_2008	3.89182	6.36303		Freshwater	Cyprinidae	Leuciscinae	Chrosomus
Chrosomus tennesseensis			51	SL	571	Field	NA	Trinkle Creek, Tennessee, USA							Hamed_etal_2008	3.93183	6.34739		Freshwater	Cyprinidae	Leuciscinae	Chrosomus
Chrosomus tennesseensis			53	SL	601	Field	NA	Trinkle Creek, Tennessee, USA							Hamed_etal_2008	3.97029	6.39859		Freshwater	Cyprinidae	Leuciscinae	Chrosomus
Squalius squalus			193.1	TL	4517	Field	NA	Assino Creek, Umbria, Italy							Lorenzoni_etal_2011	5.26321	8.4156		Freshwater	Cyprinidae	Leuciscinae	Squalius
Squalius squalus			197.1	TL	4321	Field	NA	Assino Creek, Umbria, Italy							Lorenzoni_etal_2011	5.28371	8.37124		Freshwater	Cyprinidae	Leuciscinae	Squalius
Squalius squalus			197.1	TL	5957	Field	NA	Assino Creek, Umbria, Italy							Lorenzoni_etal_2011	5.28371	8.69232		Freshwater	Cyprinidae	Leuciscinae	Squalius
Squalius squalus			199.5	TL	6547	Field	NA	Assino Creek, Umbria, Italy							Lorenzoni_etal_2011	5.29581	8.78676		Freshwater	Cyprinidae	Leuciscinae	Squalius
Squalius squalus			218.8	TL	11391	Field	NA	Assino Creek, Umbria, Italy							Lorenzoni_etal_2011	5.38816	9.34058		Freshwater	Cyprinidae	Leuciscinae	Squalius
Squalius squalus			229.2	TL	9165	Field	NA	Assino Creek, Umbria, Italy							Lorenzoni_etal_2011	5.43459	9.12315		Freshwater	Cyprinidae	Leuciscinae	Squalius
Squalius squalus			236.4	TL	9885	Field	NA	Assino Creek, Umbria, Italy							Lorenzoni_etal_2011	5.46553	9.19877		Freshwater	Cyprinidae	Leuciscinae	Squalius
Squalius squalus			238.8	TL	8969	Field	NA	Assino Creek, Umbria, Italy							Lorenzoni_etal_2011	5.47563	9.10153		Freshwater	Cyprinidae	Leuciscinae	Squalius
Squalius squalus			246	TL	12046	Field	NA	Assino Creek, Umbria, Italy							Lorenzoni_etal_2011	5.50533	9.39649		Freshwater	Cyprinidae	Leuciscinae	Squalius
Squalius squalus			254	TL	13682	Field	NA	Assino Creek, Umbria, Italy							Lorenzoni_etal_2011	5.53733	9.52384		Freshwater	Cyprinidae	Leuciscinae	Squalius
Squalius squalus			283.7	TL	9296	Field	NA	Assino Creek, Umbria, Italy							Lorenzoni_etal_2011	5.64792	9.13734		Freshwater	Cyprinidae	Leuciscinae	Squalius
Squalius squalus			289.3	TL	11653	Field	NA	Assino Creek, Umbria, Italy							Lorenzoni_etal_2011	5.66746	9.36332		Freshwater	Cyprinidae	Leuciscinae	Squalius
Squalius squalus			309.3	TL	20491	Field	NA	Assino Creek, Umbria, Italy							Lorenzoni_etal_2011	5.73431	9.92774		Freshwater	Cyprinidae	Leuciscinae	Squalius
Squalius squalus			312.5	TL	14861	Field	NA	Assino Creek, Umbria, Italy							Lorenzoni_etal_2011	5.7446	9.6065		Freshwater	Cyprinidae	Leuciscinae	Squalius
Squalius squalus			321.3	TL	22979	Field	NA	Assino Creek, Umbria, Italy							Lorenzoni_etal_2011	5.77238	10.0423		Freshwater	Cyprinidae	Leuciscinae	Squalius
Squalius squalus			321.3	TL	18462	Field	NA	Assino Creek, Umbria, Italy							Lorenzoni_etal_2011	5.77238	9.82347		Freshwater	Cyprinidae	Leuciscinae	Squalius
Squalius squalus			326.9	TL	17414	Field	NA	Assino Creek, Umbria, Italy							Lorenzoni_etal_2011	5.78965	9.76503		Freshwater	Cyprinidae	Leuciscinae	Squalius
Squalius squalus			343.8	TL	27954	Field	NA	Assino Creek, Umbria, Italy							Lorenzoni_etal_2011	5.84006	10.2383		Freshwater	Cyprinidae	Leuciscinae	Squalius
Squalius squalus			358.2	TL	17021	Field	NA	Assino Creek, Umbria, Italy							Lorenzoni_etal_2011	5.88109	9.7422		Freshwater	Cyprinidae	Leuciscinae	Squalius
Squalius squalus			363.8	TL	29722	Field	NA	Assino Creek, Umbria, Italy							Lorenzoni_etal_2011	5.8966	10.2996		Freshwater	Cyprinidae	Leuciscinae	Squalius
Squalius squalus			386.2	TL	19313	Field	NA	Assino Creek, Umbria, Italy							Lorenzoni_etal_2011	5.95636	9.86853		Freshwater	Cyprinidae	Leuciscinae	Squalius
Squalius squalus			396.6	TL	28740	Field	NA	Assino Creek, Umbria, Italy							Lorenzoni_etal_2011	5.98293	10.266		Freshwater	Cyprinidae	Leuciscinae	Squalius
Squalius squalus			415.9	TL	35941	Field	NA	Assino Creek, Umbria, Italy							Lorenzoni_etal_2011	6.03044	10.4896		Freshwater	Cyprinidae	Leuciscinae	Squalius
Squalius squalus			435.1	TL	20687	Field	NA	Assino Creek, Umbria, Italy							Lorenzoni_etal_2011	6.07558	9.93726		Freshwater	Cyprinidae	Leuciscinae	Squalius
Squalius squalus			325.3	TL	15385	Field	NA	Assino Creek, Umbria, Italy							Lorenzoni_etal_2011	5.78475	9.64115		Freshwater	Cyprinidae	Leuciscinae	Squalius
Rhinichthys cobitis			51	TL	134	Field	NA	Gila River, New Mexico, USA								3.93183	4.89784		Freshwater	Cyprinidae	Leuciscinae	Rhinichthys
Rhinichthys cobitis			71	TL	203	Field	NA	Gila River, New Mexico, USA								4.26268	5.31321		Freshwater	Cyprinidae	Leuciscinae	Rhinichthys
Rhinichthys cobitis			55	TL	198	Field	NA	Gila River, New Mexico, USA								4.00733	5.28827		Freshwater	Cyprinidae	Leuciscinae	Rhinichthys
Rhinichthys cobitis			52	TL	116	Field	NA	Gila River, New Mexico, USA								3.95124	4.75359		Freshwater	Cyprinidae	Leuciscinae	Rhinichthys
Rhinichthys cobitis			49	TL	90	Field	NA	Gila River, New Mexico, USA								3.89182	4.49981		Freshwater	Cyprinidae	Leuciscinae	Rhinichthys
Rhinichthys cobitis			49	TL	72	Field	NA	Gila River, New Mexico, USA								3.89182	4.27667		Freshwater	Cyprinidae	Leuciscinae	Rhinichthys
Rhinichthys cobitis			50	TL	101	Field	NA	Gila River, New Mexico, USA								3.91202	4.61512		Freshwater	Cyprinidae	Leuciscinae	Rhinichthys
Rhinichthys cobitis			50	TL	102	Field	NA	Gila River, New Mexico, USA								3.91202	4.62497		Freshwater	Cyprinidae	Leuciscinae	Rhinichthys
Rhinichthys cobitis			61	TL	203	Field	NA	East Fork Gila River, New Mexico, USA								4.11087	5.31321		Freshwater	Cyprinidae	Leuciscinae	Rhinichthys
Rhinichthys cobitis			49	TL	144	Field	NA	East Fork Gila River, New Mexico, USA								3.89182	4.96981		Freshwater	Cyprinidae	Leuciscinae	Rhinichthys
Rhinichthys cobitis			59	TL	254	Field	NA	East Fork Gila River, New Mexico, USA								4.07754	5.53733		Freshwater	Cyprinidae	Leuciscinae	Rhinichthys
Rhinichthys cobitis			61	TL	189	Field	NA	East Fork Gila River, New Mexico, USA								4.11087	5.24175		Freshwater	Cyprinidae	Leuciscinae	Rhinichthys
Rhinichthys cobitis			64	TL	200	Field	NA	East Fork Gila River, New Mexico, USA								4.15888	5.29832		Freshwater	Cyprinidae	Leuciscinae	Rhinichthys
Rhinichthys cobitis			63	TL	211	Field	NA	Gila River, New Mexico, USA								4.14313	5.35186		Freshwater	Cyprinidae	Leuciscinae	Rhinichthys
Hybognthus argyritis			80.9	FL	2956	Field	NA	Milk River, Alberta, Canada							Young-Koops_2013	4.39321	7.99159		Freshwater	Cyprinidae	Leuciscinae	Hybognathus
Hybognthus argyritis			90.8	FL	4918	Field	NA	Milk River, Alberta, Canada							Young-Koops_2014	4.50866	8.50066		Freshwater	Cyprinidae	Leuciscinae	Hybognathus
Hybognthus argyritis			92	FL	5413	Field	NA	Milk River, Alberta, Canada							Young-Koops_2015	4.52179	8.59656		Freshwater	Cyprinidae	Leuciscinae	Hybognathus
Hybognthus argyritis			94.9	FL	6411	Field	NA	Milk River, Alberta, Canada							Young-Koops_2016	4.55282	8.76577		Freshwater	Cyprinidae	Leuciscinae	Hybognathus
Hybognthus argyritis			105.2	FL	7486	Field	NA	Milk River, Alberta, Canada							Young-Koops_2017	4.65586	8.92079		Freshwater	Cyprinidae	Leuciscinae	Hybognathus
Hybognthus argyritis			110	FL	8061	Field	NA	Milk River, Alberta, Canada							Young-Koops_2018	4.70048	8.99479		Freshwater	Cyprinidae	Leuciscinae	Hybognathus
Hybognthus argyritis			117.1	FL	13090	Field	NA	Milk River, Alberta, Canada							Young-Koops_2019	4.76303	9.4796		Freshwater	Cyprinidae	Leuciscinae	Hybognathus
Hybognthus argyritis			118.1	FL	11516	Field	NA	Milk River, Alberta, Canada							Young-Koops_2020	4.77153	9.35149		Freshwater	Cyprinidae	Leuciscinae	Hybognathus
Hybognthus argyritis			127.2	FL	19539	Field	NA	Milk River, Alberta, Canada							Young-Koops_2021	4.84576	9.88017		Freshwater	Cyprinidae	Leuciscinae	Hybognathus
Hybognthus argyritis			129.1	FL	15624	Field	NA	Milk River, Alberta, Canada							Young-Koops_2022	4.86059	9.65656		Freshwater	Cyprinidae	Leuciscinae	Hybognathus
Hybognthus argyritis			130.1	FL	16468	Field	NA	Milk River, Alberta, Canada							Young-Koops_2023	4.8683	9.70917		Freshwater	Cyprinidae	Leuciscinae	Hybognathus
Pethia ticto			46.6	TL	2276	Field	NA	Gorai River, Bangladesh							Hossain_etal_2017	3.8416	7.73017		Freshwater	Cyprinidae	Barbinae	Pethia
Pethia ticto			47.1	TL	2728	Field	NA	Gorai River, Bangladesh							Hossain_etal_2017	3.85227	7.91132		Freshwater	Cyprinidae	Barbinae	Pethia
Pethia ticto			47.1	TL	2781	Field	NA	Gorai River, Bangladesh							Hossain_etal_2017	3.85227	7.93057		Freshwater	Cyprinidae	Barbinae	Pethia
Pethia ticto			48.5	TL	2621	Field	NA	Gorai River, Bangladesh							Hossain_etal_2017	3.88156	7.87131		Freshwater	Cyprinidae	Barbinae	Pethia
Pethia ticto			50.2	TL	2621	Field	NA	Gorai River, Bangladesh							Hossain_etal_2017	3.91602	7.87131		Freshwater	Cyprinidae	Barbinae	Pethia
Pethia ticto			50.5	TL	2462	Field	NA	Gorai River, Bangladesh							Hossain_etal_2017	3.92197	7.80873		Freshwater	Cyprinidae	Barbinae	Pethia
Pethia ticto			50.8	TL	2834	Field	NA	Gorai River, Bangladesh							Hossain_etal_2017	3.9279	7.94944		Freshwater	Cyprinidae	Barbinae	Pethia
Pethia ticto			51	TL	3206	Field	NA	Gorai River, Bangladesh							Hossain_etal_2017	3.93183	8.07278		Freshwater	Cyprinidae	Barbinae	Pethia
Pethia ticto			51.5	TL	3392	Field	NA	Gorai River, Bangladesh							Hossain_etal_2017	3.94158	8.12917		Freshwater	Cyprinidae	Barbinae	Pethia
Pethia ticto			52.3	TL	3133	Field	NA	Gorai River, Bangladesh							Hossain_etal_2017	3.957	8.04975		Freshwater	Cyprinidae	Barbinae	Pethia
Pethia ticto			52.3	TL	3392	Field	NA	Gorai River, Bangladesh							Hossain_etal_2017	3.957	8.12917		Freshwater	Cyprinidae	Barbinae	Pethia
Pethia ticto			52.7	TL	2728	Field	NA	Gorai River, Bangladesh							Hossain_etal_2017	3.96462	7.91132		Freshwater	Cyprinidae	Barbinae	Pethia
Pethia ticto			52.7	TL	3472	Field	NA	Gorai River, Bangladesh							Hossain_etal_2017	3.96462	8.15249		Freshwater	Cyprinidae	Barbinae	Pethia
Pethia ticto			53.1	TL	2834	Field	NA	Gorai River, Bangladesh							Hossain_etal_2017	3.97218	7.94944		Freshwater	Cyprinidae	Barbinae	Pethia
Pethia ticto			53.1	TL	3578	Field	NA	Gorai River, Bangladesh							Hossain_etal_2017	3.97218	8.18256		Freshwater	Cyprinidae	Barbinae	Pethia
Pethia ticto			53.1	TL	3472	Field	NA	Gorai River, Bangladesh							Hossain_etal_2017	3.97218	8.15249		Freshwater	Cyprinidae	Barbinae	Pethia
Pethia ticto			53.8	TL	3711	Field	NA	Gorai River, Bangladesh							Hossain_etal_2017	3.98527	8.21906		Freshwater	Cyprinidae	Barbinae	Pethia
Pethia ticto			54.1	TL	3977	Field	NA	Gorai River, Bangladesh							Hossain_etal_2017	3.99083	8.28828		Freshwater	Cyprinidae	Barbinae	Pethia
Pethia ticto			54.1	TL	3711	Field	NA	Gorai River, Bangladesh							Hossain_etal_2017	3.99083	8.21906		Freshwater	Cyprinidae	Barbinae	Pethia
Pethia ticto			54.8	TL	3977	Field	NA	Gorai River, Bangladesh							Hossain_etal_2017	4.00369	8.28828		Freshwater	Cyprinidae	Barbinae	Pethia
Pethia ticto			54.8	TL	4482	Field	NA	Gorai River, Bangladesh							Hossain_etal_2017	4.00369	8.40782		Freshwater	Cyprinidae	Barbinae	Pethia
Pethia ticto			55.2	TL	4163	Field	NA	Gorai River, Bangladesh							Hossain_etal_2017	4.01096	8.33399		Freshwater	Cyprinidae	Barbinae	Pethia
Pethia ticto			55.9	TL	3578	Field	NA	Gorai River, Bangladesh							Hossain_etal_2017	4.02356	8.18256		Freshwater	Cyprinidae	Barbinae	Pethia
Pethia ticto			55.9	TL	4163	Field	NA	Gorai River, Bangladesh							Hossain_etal_2017	4.02356	8.33399		Freshwater	Cyprinidae	Barbinae	Pethia
Pethia ticto			55.9	TL	4615	Field	NA	Gorai River, Bangladesh							Hossain_etal_2017	4.02356	8.43707		Freshwater	Cyprinidae	Barbinae	Pethia
Pethia ticto			57	TL	3924	Field	NA	Gorai River, Bangladesh							Hossain_etal_2017	4.04305	8.27487		Freshwater	Cyprinidae	Barbinae	Pethia
Pethia ticto			57.1	TL	3578	Field	NA	Gorai River, Bangladesh							Hossain_etal_2017	4.0448	8.18256		Freshwater	Cyprinidae	Barbinae	Pethia
Pethia ticto			57.1	TL	3472	Field	NA	Gorai River, Bangladesh							Hossain_etal_2017	4.0448	8.15249		Freshwater	Cyprinidae	Barbinae	Pethia
Pethia ticto			59.4	TL	4030	Field	NA	Gorai River, Bangladesh							Hossain_etal_2017	4.08429	8.30152		Freshwater	Cyprinidae	Barbinae	Pethia
Pethia ticto			59.4	TL	3578	Field	NA	Gorai River, Bangladesh							Hossain_etal_2017	4.08429	8.18256		Freshwater	Cyprinidae	Barbinae	Pethia
Pethia ticto			59.7	TL	4030	Field	NA	Gorai River, Bangladesh							Hossain_etal_2017	4.08933	8.30152		Freshwater	Cyprinidae	Barbinae	Pethia
Pethia ticto			60.1	TL	4615	Field	NA	Gorai River, Bangladesh							Hossain_etal_2017	4.09601	8.43707		Freshwater	Cyprinidae	Barbinae	Pethia
Pethia ticto			61.1	TL	5066	Field	NA	Gorai River, Bangladesh							Hossain_etal_2017	4.11251	8.53031		Freshwater	Cyprinidae	Barbinae	Pethia
Pethia ticto			61.1	TL	4615	Field	NA	Gorai River, Bangladesh							Hossain_etal_2017	4.11251	8.43707		Freshwater	Cyprinidae	Barbinae	Pethia
Pethia ticto			61.1	TL	4243	Field	NA	Gorai River, Bangladesh							Hossain_etal_2017	4.11251	8.35303		Freshwater	Cyprinidae	Barbinae	Pethia
Pethia ticto			61.7	TL	5279	Field	NA	Gorai River, Bangladesh							Hossain_etal_2017	4.12228	8.57149		Freshwater	Cyprinidae	Barbinae	Pethia
Pethia ticto			61.7	TL	5066	Field	NA	Gorai River, Bangladesh							Hossain_etal_2017	4.12228	8.53031		Freshwater	Cyprinidae	Barbinae	Pethia
Pethia ticto			62.5	TL	5279	Field	NA	Gorai River, Bangladesh							Hossain_etal_2017	4.13517	8.57149		Freshwater	Cyprinidae	Barbinae	Pethia
Pethia ticto			64.3	TL	5439	Field	NA	Gorai River, Bangladesh							Hossain_etal_2017	4.16356	8.60135		Freshwater	Cyprinidae	Barbinae	Pethia
Pethia ticto			65.1	TL	5890	Field	NA	Gorai River, Bangladesh							Hossain_etal_2017	4.17592	8.68101		Freshwater	Cyprinidae	Barbinae	Pethia
Pethia ticto			65.1	TL	5598	Field	NA	Gorai River, Bangladesh							Hossain_etal_2017	4.17592	8.63016		Freshwater	Cyprinidae	Barbinae	Pethia
Pethia ticto			66	TL	6183	Field	NA	Gorai River, Bangladesh							Hossain_etal_2017	4.18965	8.72956		Freshwater	Cyprinidae	Barbinae	Pethia
Pethia ticto			66.7	TL	6050	Field	NA	Gorai River, Bangladesh							Hossain_etal_2017	4.2002	8.70781		Freshwater	Cyprinidae	Barbinae	Pethia
Pethia ticto			66.7	TL	5757	Field	NA	Gorai River, Bangladesh							Hossain_etal_2017	4.2002	8.65817		Freshwater	Cyprinidae	Barbinae	Pethia
Pethia ticto			67.8	TL	5757	Field	NA	Gorai River, Bangladesh							Hossain_etal_2017	4.21656	8.65817		Freshwater	Cyprinidae	Barbinae	Pethia
Pethia ticto			68.5	TL	6313	Field	NA	Gorai River, Bangladesh							Hossain_etal_2017	4.22683	8.75037		Freshwater	Cyprinidae	Barbinae	Pethia
Pethia ticto			68.5	TL	6050	Field	NA	Gorai River, Bangladesh							Hossain_etal_2017	4.22683	8.70781		Freshwater	Cyprinidae	Barbinae	Pethia
Pethia ticto			68.5	TL	5757	Field	NA	Gorai River, Bangladesh							Hossain_etal_2017	4.22683	8.65817		Freshwater	Cyprinidae	Barbinae	Pethia
Pethia ticto			69.8	TL	6688	Field	NA	Gorai River, Bangladesh							Hossain_etal_2017	4.24563	8.80807		Freshwater	Cyprinidae	Barbinae	Pethia
Pethia ticto			70.4	TL	6688	Field	NA	Gorai River, Bangladesh							Hossain_etal_2017	4.25419	8.80807		Freshwater	Cyprinidae	Barbinae	Pethia
Pethia ticto			71.2	TL	6900	Field	NA	Gorai River, Bangladesh							Hossain_etal_2017	4.26549	8.83928		Freshwater	Cyprinidae	Barbinae	Pethia
Pethia ticto			72	TL	6900	Field	NA	Gorai River, Bangladesh							Hossain_etal_2017	4.27667	8.83928		Freshwater	Cyprinidae	Barbinae	Pethia
Pethia ticto			73.3	TL	7405	Field	NA	Gorai River, Bangladesh							Hossain_etal_2017	4.29456	8.90991		Freshwater	Cyprinidae	Barbinae	Pethia
Pethia ticto			74.6	TL	7405	Field	NA	Gorai River, Bangladesh							Hossain_etal_2017	4.31214	8.90991		Freshwater	Cyprinidae	Barbinae	Pethia
Pethia ticto			76.6	TL	7485	Field	NA	Gorai River, Bangladesh							Hossain_etal_2017	4.3386	8.92066		Freshwater	Cyprinidae	Barbinae	Pethia
Pethia ticto			78.1	TL	7485	Field	NA	Gorai River, Bangladesh							Hossain_etal_2017	4.35799	8.92066		Freshwater	Cyprinidae	Barbinae	Pethia
Pethia ticto			78.2	TL	8096	Field	NA	Gorai River, Bangladesh							Hossain_etal_2017	4.35927	8.99913		Freshwater	Cyprinidae	Barbinae	Pethia
Pethia ticto			78.5	TL	8309	Field	NA	Gorai River, Bangladesh							Hossain_etal_2017	4.3631	9.02509		Freshwater	Cyprinidae	Barbinae	Pethia
Pethia ticto			80.1	TL	8495	Field	NA	Gorai River, Bangladesh							Hossain_etal_2017	4.38328	9.04723		Freshwater	Cyprinidae	Barbinae	Pethia
Notropis rafinesquei			29.2	SL	46	Field	NA	Buckhorn, Cypress, Hotopha creeks, Yahoo River basin, Mississippi, USA							Haag_etal_2007	3.37417	3.82864		Freshwater	Cyprinidae	Leuciscinae	Notropis
Notropis rafinesquei			29.2	SL	94	Field	NA	Buckhorn, Cypress, Hotopha creeks, Yahoo River basin, Mississippi, USA							Haag_etal_2007	3.37417	4.54329		Freshwater	Cyprinidae	Leuciscinae	Notropis
Notropis rafinesquei			30	SL	121	Field	NA	Buckhorn, Cypress, Hotopha creeks, Yahoo River basin, Mississippi, USA							Haag_etal_2007	3.4012	4.79579		Freshwater	Cyprinidae	Leuciscinae	Notropis
Notropis rafinesquei			30.2	SL	112	Field	NA	Buckhorn, Cypress, Hotopha creeks, Yahoo River basin, Mississippi, USA							Haag_etal_2007	3.40784	4.7185		Freshwater	Cyprinidae	Leuciscinae	Notropis
Notropis rafinesquei			31.3	SL	119	Field	NA	Buckhorn, Cypress, Hotopha creeks, Yahoo River basin, Mississippi, USA							Haag_etal_2007	3.44362	4.77912		Freshwater	Cyprinidae	Leuciscinae	Notropis
Notropis rafinesquei			31.4	SL	56	Field	NA	Buckhorn, Cypress, Hotopha creeks, Yahoo River basin, Mississippi, USA							Haag_etal_2007	3.44681	4.02535		Freshwater	Cyprinidae	Leuciscinae	Notropis
Notropis rafinesquei			31.4	SL	84	Field	NA	Buckhorn, Cypress, Hotopha creeks, Yahoo River basin, Mississippi, USA							Haag_etal_2007	3.44681	4.43082		Freshwater	Cyprinidae	Leuciscinae	Notropis
Notropis rafinesquei			31.7	SL	94	Field	NA	Buckhorn, Cypress, Hotopha creeks, Yahoo River basin, Mississippi, USA							Haag_etal_2007	3.45632	4.54329		Freshwater	Cyprinidae	Leuciscinae	Notropis
Notropis rafinesquei			32.4	SL	112	Field	NA	Buckhorn, Cypress, Hotopha creeks, Yahoo River basin, Mississippi, USA							Haag_etal_2007	3.47816	4.7185		Freshwater	Cyprinidae	Leuciscinae	Notropis
Notropis rafinesquei			32.5	SL	38	Field	NA	Buckhorn, Cypress, Hotopha creeks, Yahoo River basin, Mississippi, USA							Haag_etal_2007	3.48124	3.63759		Freshwater	Cyprinidae	Leuciscinae	Notropis
Notropis rafinesquei			32.5	SL	102	Field	NA	Buckhorn, Cypress, Hotopha creeks, Yahoo River basin, Mississippi, USA							Haag_etal_2007	3.48124	4.62497		Freshwater	Cyprinidae	Leuciscinae	Notropis
Notropis rafinesquei			32.9	SL	72	Field	NA	Buckhorn, Cypress, Hotopha creeks, Yahoo River basin, Mississippi, USA							Haag_etal_2007	3.49347	4.27667		Freshwater	Cyprinidae	Leuciscinae	Notropis
Notropis rafinesquei			33	SL	97	Field	NA	Buckhorn, Cypress, Hotopha creeks, Yahoo River basin, Mississippi, USA							Haag_etal_2007	3.49651	4.57471		Freshwater	Cyprinidae	Leuciscinae	Notropis
Notropis rafinesquei			33.2	SL	183	Field	NA	Buckhorn, Cypress, Hotopha creeks, Yahoo River basin, Mississippi, USA							Haag_etal_2007	3.50255	5.20949		Freshwater	Cyprinidae	Leuciscinae	Notropis
Notropis rafinesquei			33.3	SL	68	Field	NA	Buckhorn, Cypress, Hotopha creeks, Yahoo River basin, Mississippi, USA							Haag_etal_2007	3.50556	4.21951		Freshwater	Cyprinidae	Leuciscinae	Notropis
Notropis rafinesquei			33.3	SL	84	Field	NA	Buckhorn, Cypress, Hotopha creeks, Yahoo River basin, Mississippi, USA							Haag_etal_2007	3.50556	4.43082		Freshwater	Cyprinidae	Leuciscinae	Notropis
Notropis rafinesquei			33.3	SL	130	Field	NA	Buckhorn, Cypress, Hotopha creeks, Yahoo River basin, Mississippi, USA							Haag_etal_2007	3.50556	4.86753		Freshwater	Cyprinidae	Leuciscinae	Notropis
Notropis rafinesquei			33.7	SL	127	Field	NA	Buckhorn, Cypress, Hotopha creeks, Yahoo River basin, Mississippi, USA							Haag_etal_2007	3.5175	4.84419		Freshwater	Cyprinidae	Leuciscinae	Notropis
Notropis rafinesquei			33.7	SL	125	Field	NA	Buckhorn, Cypress, Hotopha creeks, Yahoo River basin, Mississippi, USA							Haag_etal_2007	3.5175	4.82831		Freshwater	Cyprinidae	Leuciscinae	Notropis
Notropis rafinesquei			33.8	SL	77	Field	NA	Buckhorn, Cypress, Hotopha creeks, Yahoo River basin, Mississippi, USA							Haag_etal_2007	3.52046	4.34381		Freshwater	Cyprinidae	Leuciscinae	Notropis
Notropis rafinesquei			33.8	SL	140	Field	NA	Buckhorn, Cypress, Hotopha creeks, Yahoo River basin, Mississippi, USA							Haag_etal_2007	3.52046	4.94164		Freshwater	Cyprinidae	Leuciscinae	Notropis
Notropis rafinesquei			33.9	SL	137	Field	NA	Buckhorn, Cypress, Hotopha creeks, Yahoo River basin, Mississippi, USA							Haag_etal_2007	3.52342	4.91998		Freshwater	Cyprinidae	Leuciscinae	Notropis
Notropis rafinesquei			34	SL	56	Field	NA	Buckhorn, Cypress, Hotopha creeks, Yahoo River basin, Mississippi, USA							Haag_etal_2007	3.52636	4.02535		Freshwater	Cyprinidae	Leuciscinae	Notropis
Notropis rafinesquei			34.3	SL	77	Field	NA	Buckhorn, Cypress, Hotopha creeks, Yahoo River basin, Mississippi, USA							Haag_etal_2007	3.53515	4.34381		Freshwater	Cyprinidae	Leuciscinae	Notropis
Notropis rafinesquei			34.3	SL	80	Field	NA	Buckhorn, Cypress, Hotopha creeks, Yahoo River basin, Mississippi, USA							Haag_etal_2007	3.53515	4.38203		Freshwater	Cyprinidae	Leuciscinae	Notropis
Notropis rafinesquei			34.3	SL	134	Field	NA	Buckhorn, Cypress, Hotopha creeks, Yahoo River basin, Mississippi, USA							Haag_etal_2007	3.53515	4.89784		Freshwater	Cyprinidae	Leuciscinae	Notropis
Notropis rafinesquei			34.5	SL	102	Field	NA	Buckhorn, Cypress, Hotopha creeks, Yahoo River basin, Mississippi, USA							Haag_etal_2007	3.54096	4.62497		Freshwater	Cyprinidae	Leuciscinae	Notropis
Notropis rafinesquei			35	SL	70	Field	NA	Buckhorn, Cypress, Hotopha creeks, Yahoo River basin, Mississippi, USA							Haag_etal_2007	3.55535	4.2485		Freshwater	Cyprinidae	Leuciscinae	Notropis
Notropis rafinesquei			35.1	SL	104	Field	NA	Buckhorn, Cypress, Hotopha creeks, Yahoo River basin, Mississippi, USA							Haag_etal_2007	3.5582	4.64439		Freshwater	Cyprinidae	Leuciscinae	Notropis
Notropis rafinesquei			35.2	SL	194	Field	NA	Buckhorn, Cypress, Hotopha creeks, Yahoo River basin, Mississippi, USA							Haag_etal_2007	3.56105	5.26786		Freshwater	Cyprinidae	Leuciscinae	Notropis
Notropis rafinesquei			35.3	SL	127	Field	NA	Buckhorn, Cypress, Hotopha creeks, Yahoo River basin, Mississippi, USA							Haag_etal_2007	3.56388	4.84419		Freshwater	Cyprinidae	Leuciscinae	Notropis
Notropis rafinesquei			35.4	SL	134	Field	NA	Buckhorn, Cypress, Hotopha creeks, Yahoo River basin, Mississippi, USA							Haag_etal_2007	3.56671	4.89784		Freshwater	Cyprinidae	Leuciscinae	Notropis
Notropis rafinesquei			35.8	SL	147	Field	NA	Buckhorn, Cypress, Hotopha creeks, Yahoo River basin, Mississippi, USA							Haag_etal_2007	3.57795	4.99043		Freshwater	Cyprinidae	Leuciscinae	Notropis
Notropis rafinesquei			35.8	SL	162	Field	NA	Buckhorn, Cypress, Hotopha creeks, Yahoo River basin, Mississippi, USA							Haag_etal_2007	3.57795	5.0876		Freshwater	Cyprinidae	Leuciscinae	Notropis
Notropis rafinesquei			36	SL	92	Field	NA	Buckhorn, Cypress, Hotopha creeks, Yahoo River basin, Mississippi, USA							Haag_etal_2007	3.58352	4.52179		Freshwater	Cyprinidae	Leuciscinae	Notropis
Notropis rafinesquei			36.1	SL	75	Field	NA	Buckhorn, Cypress, Hotopha creeks, Yahoo River basin, Mississippi, USA							Haag_etal_2007	3.58629	4.31749		Freshwater	Cyprinidae	Leuciscinae	Notropis
Notropis rafinesquei			36.3	SL	234	Field	NA	Buckhorn, Cypress, Hotopha creeks, Yahoo River basin, Mississippi, USA							Haag_etal_2007	3.59182	5.45532		Freshwater	Cyprinidae	Leuciscinae	Notropis
Notropis rafinesquei			36.4	SL	92	Field	NA	Buckhorn, Cypress, Hotopha creeks, Yahoo River basin, Mississippi, USA							Haag_etal_2007	3.59457	4.52179		Freshwater	Cyprinidae	Leuciscinae	Notropis
Notropis rafinesquei			36.6	SL	97	Field	NA	Buckhorn, Cypress, Hotopha creeks, Yahoo River basin, Mississippi, USA							Haag_etal_2007	3.60005	4.57471		Freshwater	Cyprinidae	Leuciscinae	Notropis
Notropis rafinesquei			37.4	SL	140	Field	NA	Buckhorn, Cypress, Hotopha creeks, Yahoo River basin, Mississippi, USA							Haag_etal_2007	3.62167	4.94164		Freshwater	Cyprinidae	Leuciscinae	Notropis
Notropis rafinesquei			37.4	SL	191	Field	NA	Buckhorn, Cypress, Hotopha creeks, Yahoo River basin, Mississippi, USA							Haag_etal_2007	3.62167	5.25227		Freshwater	Cyprinidae	Leuciscinae	Notropis
Notropis rafinesquei			37.4	SL	222	Field	NA	Buckhorn, Cypress, Hotopha creeks, Yahoo River basin, Mississippi, USA							Haag_etal_2007	3.62167	5.40268		Freshwater	Cyprinidae	Leuciscinae	Notropis
Notropis rafinesquei			37.5	SL	130	Field	NA	Buckhorn, Cypress, Hotopha creeks, Yahoo River basin, Mississippi, USA							Haag_etal_2007	3.62434	4.86753		Freshwater	Cyprinidae	Leuciscinae	Notropis
Notropis rafinesquei			37.7	SL	165	Field	NA	Buckhorn, Cypress, Hotopha creeks, Yahoo River basin, Mississippi, USA							Haag_etal_2007	3.62966	5.10595		Freshwater	Cyprinidae	Leuciscinae	Notropis
Notropis rafinesquei			38.2	SL	175	Field	NA	Buckhorn, Cypress, Hotopha creeks, Yahoo River basin, Mississippi, USA							Haag_etal_2007	3.64284	5.16479		Freshwater	Cyprinidae	Leuciscinae	Notropis
Notropis rafinesquei			38.5	SL	228	Field	NA	Buckhorn, Cypress, Hotopha creeks, Yahoo River basin, Mississippi, USA							Haag_etal_2007	3.65066	5.42935		Freshwater	Cyprinidae	Leuciscinae	Notropis
Notropis rafinesquei			38.6	SL	165	Field	NA	Buckhorn, Cypress, Hotopha creeks, Yahoo River basin, Mississippi, USA							Haag_etal_2007	3.65325	5.10595		Freshwater	Cyprinidae	Leuciscinae	Notropis
Notropis rafinesquei			39.1	SL	304	Field	NA	Buckhorn, Cypress, Hotopha creeks, Yahoo River basin, Mississippi, USA							Haag_etal_2007	3.66612	5.71703		Freshwater	Cyprinidae	Leuciscinae	Notropis
Notropis rafinesquei			40.6	SL	270	Field	NA	Buckhorn, Cypress, Hotopha creeks, Yahoo River basin, Mississippi, USA							Haag_etal_2007	3.70377	5.59842		Freshwater	Cyprinidae	Leuciscinae	Notropis
Notropis rafinesquei			34.4	SL	61	Field	NA	Buckhorn, Cypress, Hotopha creeks, Yahoo River basin, Mississippi, USA							Haag_etal_2007	3.53806	4.11087		Freshwater	Cyprinidae	Leuciscinae	Notropis
Rhinichthys cataractae			56	SL	245	Field	NA	Shope Fork & Ball creeks, Coweeta Creek drainage, North Carolina, USA							Roberts-Grossman_2001	4.02535	5.50126		Freshwater	Cyprinidae	Leuciscinae	Rhinichthys
Rhinichthys cataractae			58.5	SL	256	Field	NA	Shope Fork & Ball creeks, Coweeta Creek drainage, North Carolina, USA							Roberts-Grossman_2001	4.06903	5.54518		Freshwater	Cyprinidae	Leuciscinae	Rhinichthys
Rhinichthys cataractae			61.1	SL	361	Field	NA	Shope Fork & Ball creeks, Coweeta Creek drainage, North Carolina, USA							Roberts-Grossman_2001	4.11251	5.88888		Freshwater	Cyprinidae	Leuciscinae	Rhinichthys
Rhinichthys cataractae			66.1	SL	899	Field	NA	Shope Fork & Ball creeks, Coweeta Creek drainage, North Carolina, USA							Roberts-Grossman_2001	4.19117	6.80128		Freshwater	Cyprinidae	Leuciscinae	Rhinichthys
Rhinichthys cataractae			67.4	SL	303	Field	NA	Shope Fork & Ball creeks, Coweeta Creek drainage, North Carolina, USA							Roberts-Grossman_2001	4.21065	5.71373		Freshwater	Cyprinidae	Leuciscinae	Rhinichthys
Rhinichthys cataractae			71	SL	515	Field	NA	Shope Fork & Ball creeks, Coweeta Creek drainage, North Carolina, USA							Roberts-Grossman_2001	4.26268	6.24417		Freshwater	Cyprinidae	Leuciscinae	Rhinichthys
Rhinichthys cataractae			71	SL	747	Field	NA	Shope Fork & Ball creeks, Coweeta Creek drainage, North Carolina, USA							Roberts-Grossman_2001	4.26268	6.61607		Freshwater	Cyprinidae	Leuciscinae	Rhinichthys
Rhinichthys cataractae			72	SL	787	Field	NA	Shope Fork & Ball creeks, Coweeta Creek drainage, North Carolina, USA							Roberts-Grossman_2001	4.27667	6.66823		Freshwater	Cyprinidae	Leuciscinae	Rhinichthys
Rhinichthys cataractae			75	SL	604	Field	NA	Shope Fork & Ball creeks, Coweeta Creek drainage, North Carolina, USA							Roberts-Grossman_2001	4.31749	6.40357		Freshwater	Cyprinidae	Leuciscinae	Rhinichthys
Rhinichthys cataractae			78	SL	940	Field	NA	Shope Fork & Ball creeks, Coweeta Creek drainage, North Carolina, USA							Roberts-Grossman_2001	4.35671	6.84588		Freshwater	Cyprinidae	Leuciscinae	Rhinichthys
Rhinichthys cataractae			78	SL	1122	Field	NA	Shope Fork & Ball creeks, Coweeta Creek drainage, North Carolina, USA							Roberts-Grossman_2001	4.35671	7.02287		Freshwater	Cyprinidae	Leuciscinae	Rhinichthys
Rhinichthys cataractae			79.9	SL	529	Field	NA	Shope Fork & Ball creeks, Coweeta Creek drainage, North Carolina, USA							Roberts-Grossman_2001	4.38078	6.27099		Freshwater	Cyprinidae	Leuciscinae	Rhinichthys
Rhinichthys cataractae			84	SL	1363	Field	NA	Shope Fork & Ball creeks, Coweeta Creek drainage, North Carolina, USA							Roberts-Grossman_2001	4.43082	7.21744		Freshwater	Cyprinidae	Leuciscinae	Rhinichthys
Rhinichthys cataractae			88.7	SL	381	Field	NA	Shope Fork & Ball creeks, Coweeta Creek drainage, North Carolina, USA							Roberts-Grossman_2001	4.48526	5.9428		Freshwater	Cyprinidae	Leuciscinae	Rhinichthys
Rhinichthys cataractae			94	SL	853	Field	NA	Shope Fork & Ball creeks, Coweeta Creek drainage, North Carolina, USA							Roberts-Grossman_2001	4.54329	6.74876		Freshwater	Cyprinidae	Leuciscinae	Rhinichthys
Rhinichthys cataractae			94	SL	1363	Field	NA	Shope Fork & Ball creeks, Coweeta Creek drainage, North Carolina, USA							Roberts-Grossman_2001	4.54329	7.21744		Freshwater	Cyprinidae	Leuciscinae	Rhinichthys
Rhinichthys cataractae			95	SL	1055	Field	NA	Shope Fork & Ball creeks, Coweeta Creek drainage, North Carolina, USA							Roberts-Grossman_2001	4.55388	6.9613		Freshwater	Cyprinidae	Leuciscinae	Rhinichthys
Rhinichthys cataractae			98.1	SL	1671	Field	NA	Shope Fork & Ball creeks, Coweeta Creek drainage, North Carolina, USA							Roberts-Grossman_2001	4.58599	7.42118		Freshwater	Cyprinidae	Leuciscinae	Rhinichthys
Alburnoides bipunctatus			68	SL	1444	Field	NA	Rudava stream, Slovakia							Polacik-Kovac_2006	4.21951	7.27517		Freshwater	Cyprinidae	Alburninae	Alburnoides
Alburnoides bipunctatus			69	SL	2882	Field	NA	Rudava stream, Slovakia							Polacik-Kovac_2006	4.23411	7.96624		Freshwater	Cyprinidae	Alburninae	Alburnoides
Alburnoides bipunctatus			71.2	SL	3636	Field	NA	Rudava stream, Slovakia							Polacik-Kovac_2006	4.26549	8.19864		Freshwater	Cyprinidae	Alburninae	Alburnoides
Alburnoides bipunctatus			71.6	SL	2136	Field	NA	Rudava stream, Slovakia							Polacik-Kovac_2006	4.2711	7.66669		Freshwater	Cyprinidae	Alburninae	Alburnoides
Alburnoides bipunctatus			72	SL	2207	Field	NA	Rudava stream, Slovakia							Polacik-Kovac_2006	4.27667	7.69939		Freshwater	Cyprinidae	Alburninae	Alburnoides
Alburnoides bipunctatus			73	SL	2482	Field	NA	Rudava stream, Slovakia							Polacik-Kovac_2006	4.29046	7.81682		Freshwater	Cyprinidae	Alburninae	Alburnoides
Alburnoides bipunctatus			75.8	SL	3148	Field	NA	Rudava stream, Slovakia							Polacik-Kovac_2006	4.3281	8.05452		Freshwater	Cyprinidae	Alburninae	Alburnoides
Alburnoides bipunctatus			76	SL	3246	Field	NA	Rudava stream, Slovakia							Polacik-Kovac_2006	4.33073	8.08518		Freshwater	Cyprinidae	Alburninae	Alburnoides
Alburnoides bipunctatus			77.3	SL	4178	Field	NA	Rudava stream, Slovakia							Polacik-Kovac_2006	4.34769	8.33759		Freshwater	Cyprinidae	Alburninae	Alburnoides
Alburnoides bipunctatus			77.7	SL	3422	Field	NA	Rudava stream, Slovakia							Polacik-Kovac_2006	4.35286	8.13798		Freshwater	Cyprinidae	Alburninae	Alburnoides
Alburnoides bipunctatus			79.4	SL	2926	Field	NA	Rudava stream, Slovakia							Polacik-Kovac_2006	4.3745	7.98139		Freshwater	Cyprinidae	Alburninae	Alburnoides
Alburnoides bipunctatus			85.9	SL	3033	Field	NA	Rudava stream, Slovakia							Polacik-Kovac_2006	4.45318	8.01731		Freshwater	Cyprinidae	Alburninae	Alburnoides
Alburnoides bipunctatus			92.2	SL	5047	Field	NA	Rudava stream, Slovakia							Polacik-Kovac_2006	4.52396	8.52655		Freshwater	Cyprinidae	Alburninae	Alburnoides
Squalius torgalensis			61.9	TL	281	Field	NA	Torgal River, Portugal							Magalhaes_etal_2003	4.12552	5.63835		Freshwater	Cyprinidae	Leuciscinae	Squalius
Squalius torgalensis			64.5	TL	305	Field	NA	Torgal River, Portugal							Magalhaes_etal_2003	4.16667	5.72031		Freshwater	Cyprinidae	Leuciscinae	Squalius
Squalius torgalensis			66.2	TL	684	Field	NA	Torgal River, Portugal							Magalhaes_etal_2003	4.19268	6.52796		Freshwater	Cyprinidae	Leuciscinae	Squalius
Squalius torgalensis			66.7	TL	257	Field	NA	Torgal River, Portugal							Magalhaes_etal_2003	4.2002	5.54908		Freshwater	Cyprinidae	Leuciscinae	Squalius
Squalius torgalensis			67.9	TL	587	Field	NA	Torgal River, Portugal							Magalhaes_etal_2003	4.21804	6.37502		Freshwater	Cyprinidae	Leuciscinae	Squalius
Squalius torgalensis			70.4	TL	807	Field	NA	Torgal River, Portugal							Magalhaes_etal_2003	4.25419	6.69332		Freshwater	Cyprinidae	Leuciscinae	Squalius
Squalius torgalensis			71.8	TL	623	Field	NA	Torgal River, Portugal							Magalhaes_etal_2003	4.27388	6.43455		Freshwater	Cyprinidae	Leuciscinae	Squalius
Squalius torgalensis			73.9	TL	892	Field	NA	Torgal River, Portugal							Magalhaes_etal_2003	4.30271	6.79347		Freshwater	Cyprinidae	Leuciscinae	Squalius
Squalius torgalensis			74.2	TL	587	Field	NA	Torgal River, Portugal							Magalhaes_etal_2003	4.30676	6.37502		Freshwater	Cyprinidae	Leuciscinae	Squalius
Squalius torgalensis			76.3	TL	965	Field	NA	Torgal River, Portugal							Magalhaes_etal_2003	4.33467	6.87213		Freshwater	Cyprinidae	Leuciscinae	Squalius
Squalius torgalensis			78.3	TL	855	Field	NA	Torgal River, Portugal							Magalhaes_etal_2003	4.36055	6.7511		Freshwater	Cyprinidae	Leuciscinae	Squalius
Squalius torgalensis			83.2	TL	1002	Field	NA	Torgal River, Portugal							Magalhaes_etal_2003	4.42125	6.90975		Freshwater	Cyprinidae	Leuciscinae	Squalius
Squalius torgalensis			85.3	TL	1601	Field	NA	Torgal River, Portugal							Magalhaes_etal_2003	4.44617	7.37838		Freshwater	Cyprinidae	Leuciscinae	Squalius
Squalius torgalensis			88.8	TL	1503	Field	NA	Torgal River, Portugal							Magalhaes_etal_2003	4.48639	7.31522		Freshwater	Cyprinidae	Leuciscinae	Squalius
Squalius torgalensis			90.7	TL	1662	Field	NA	Torgal River, Portugal							Magalhaes_etal_2003	4.50756	7.41578		Freshwater	Cyprinidae	Leuciscinae	Squalius
Squalius torgalensis			92.2	TL	1833	Field	NA	Torgal River, Portugal							Magalhaes_etal_2003	4.52396	7.51371		Freshwater	Cyprinidae	Leuciscinae	Squalius
Squalius torgalensis			93.3	TL	1136	Field	NA	Torgal River, Portugal							Magalhaes_etal_2003	4.53582	7.03527		Freshwater	Cyprinidae	Leuciscinae	Squalius
Squalius torgalensis			96.4	TL	1723	Field	NA	Torgal River, Portugal							Magalhaes_etal_2003	4.56851	7.45182		Freshwater	Cyprinidae	Leuciscinae	Squalius
Squalius torgalensis			99.1	TL	2041	Field	NA	Torgal River, Portugal							Magalhaes_etal_2003	4.59613	7.6212		Freshwater	Cyprinidae	Leuciscinae	Squalius
Squalius torgalensis			107.7	TL	2957	Field	NA	Torgal River, Portugal							Magalhaes_etal_2003	4.67935	7.99193		Freshwater	Cyprinidae	Leuciscinae	Squalius
Squalius torgalensis			110.9	TL	2371	Field	NA	Torgal River, Portugal							Magalhaes_etal_2003	4.70863	7.77107		Freshwater	Cyprinidae	Leuciscinae	Squalius
Squalius torgalensis			117.7	TL	4619	Field	NA	Torgal River, Portugal							Magalhaes_etal_2003	4.76814	8.43793		Freshwater	Cyprinidae	Leuciscinae	Squalius
Squalius torgalensis			118.8	TL	3031	Field	NA	Torgal River, Portugal							Magalhaes_etal_2003	4.77744	8.01665		Freshwater	Cyprinidae	Leuciscinae	Squalius
Squalius torgalensis			124.2	TL	5377	Field	NA	Torgal River, Portugal							Magalhaes_etal_2003	4.82189	8.58989		Freshwater	Cyprinidae	Leuciscinae	Squalius
Squalius torgalensis			127	TL	3886	Field	NA	Torgal River, Portugal							Magalhaes_etal_2003	4.84419	8.26514		Freshwater	Cyprinidae	Leuciscinae	Squalius
Squalius torgalensis			129.3	TL	2994	Field	NA	Torgal River, Portugal							Magalhaes_etal_2003	4.86214	8.00437		Freshwater	Cyprinidae	Leuciscinae	Squalius
Squalius torgalensis			138	TL	5230	Field	NA	Torgal River, Portugal							Magalhaes_etal_2003	4.92725	8.56217		Freshwater	Cyprinidae	Leuciscinae	Squalius
Iberochondrostoma lusitanicum			63.7	TL	1136	Field	NA	Torgal River, Portugal							Magalhaes_etal_2003	4.15418	7.03527		Freshwater	Cyprinidae	Leuciscinae	Iberochondrostoma
Iberochondrostoma lusitanicum			68.8	TL	965	Field	NA	Torgal River, Portugal							Magalhaes_etal_2003	4.2312	6.87213		Freshwater	Cyprinidae	Leuciscinae	Iberochondrostoma
Iberochondrostoma lusitanicum			69	TL	1051	Field	NA	Torgal River, Portugal							Magalhaes_etal_2003	4.23411	6.9575		Freshwater	Cyprinidae	Leuciscinae	Iberochondrostoma
Iberochondrostoma lusitanicum			70.9	TL	1136	Field	NA	Torgal River, Portugal							Magalhaes_etal_2003	4.26127	7.03527		Freshwater	Cyprinidae	Leuciscinae	Iberochondrostoma
Iberochondrostoma lusitanicum			72.1	TL	1344	Field	NA	Torgal River, Portugal							Magalhaes_etal_2003	4.27805	7.20341		Freshwater	Cyprinidae	Leuciscinae	Iberochondrostoma
Iberochondrostoma lusitanicum			72.7	TL	1674	Field	NA	Torgal River, Portugal							Magalhaes_etal_2003	4.28634	7.42297		Freshwater	Cyprinidae	Leuciscinae	Iberochondrostoma
Iberochondrostoma lusitanicum			77.9	TL	1601	Field	NA	Torgal River, Portugal							Magalhaes_etal_2003	4.35543	7.37838		Freshwater	Cyprinidae	Leuciscinae	Iberochondrostoma
Iberochondrostoma lusitanicum			80.4	TL	1601	Field	NA	Torgal River, Portugal							Magalhaes_etal_2003	4.38701	7.37838		Freshwater	Cyprinidae	Leuciscinae	Iberochondrostoma
Iberochondrostoma lusitanicum			80.9	TL	2236	Field	NA	Torgal River, Portugal							Magalhaes_etal_2003	4.39321	7.71244		Freshwater	Cyprinidae	Leuciscinae	Iberochondrostoma
Iberochondrostoma lusitanicum			83.1	TL	2994	Field	NA	Torgal River, Portugal							Magalhaes_etal_2003	4.42004	8.00437		Freshwater	Cyprinidae	Leuciscinae	Iberochondrostoma
Iberochondrostoma lusitanicum			86	TL	2798	Field	NA	Torgal River, Portugal							Magalhaes_etal_2003	4.45435	7.93666		Freshwater	Cyprinidae	Leuciscinae	Iberochondrostoma
Iberochondrostoma lusitanicum			87.7	TL	2041	Field	NA	Torgal River, Portugal							Magalhaes_etal_2003	4.47392	7.6212		Freshwater	Cyprinidae	Leuciscinae	Iberochondrostoma
Iberochondrostoma lusitanicum			88	TL	2200	Field	NA	Torgal River, Portugal							Magalhaes_etal_2003	4.47734	7.69621		Freshwater	Cyprinidae	Leuciscinae	Iberochondrostoma
Iberochondrostoma lusitanicum			88	TL	3287	Field	NA	Torgal River, Portugal							Magalhaes_etal_2003	4.47734	8.09773		Freshwater	Cyprinidae	Leuciscinae	Iberochondrostoma
Iberochondrostoma lusitanicum			89.6	TL	2957	Field	NA	Torgal River, Portugal							Magalhaes_etal_2003	4.49536	7.99193		Freshwater	Cyprinidae	Leuciscinae	Iberochondrostoma
Iberochondrostoma lusitanicum			92	TL	3348	Field	NA	Torgal River, Portugal							Magalhaes_etal_2003	4.52179	8.11612		Freshwater	Cyprinidae	Leuciscinae	Iberochondrostoma
Iberochondrostoma lusitanicum			92	TL	3898	Field	NA	Torgal River, Portugal							Magalhaes_etal_2003	4.52179	8.26822		Freshwater	Cyprinidae	Leuciscinae	Iberochondrostoma
Iberochondrostoma lusitanicum			94.7	TL	2701	Field	NA	Torgal River, Portugal							Magalhaes_etal_2003	4.55071	7.90138		Freshwater	Cyprinidae	Leuciscinae	Iberochondrostoma
Iberochondrostoma lusitanicum			95.2	TL	3788	Field	NA	Torgal River, Portugal							Magalhaes_etal_2003	4.55598	8.23959		Freshwater	Cyprinidae	Leuciscinae	Iberochondrostoma
Iberochondrostoma lusitanicum			101.2	TL	2933	Field	NA	Torgal River, Portugal							Magalhaes_etal_2003	4.6171	7.98378		Freshwater	Cyprinidae	Leuciscinae	Iberochondrostoma
Iberochondrostoma lusitanicum			101.5	TL	3996	Field	NA	Torgal River, Portugal							Magalhaes_etal_2003	4.62006	8.29305		Freshwater	Cyprinidae	Leuciscinae	Iberochondrostoma
Iberochondrostoma lusitanicum			105.3	TL	4497	Field	NA	Torgal River, Portugal							Magalhaes_etal_2003	4.65681	8.41117		Freshwater	Cyprinidae	Leuciscinae	Iberochondrostoma
Chondrostoma regium			104.6	FL	837	Field	NA	Dimeh Spring, Zayandeh Roud River, Iran							Soofiani_etal_2014	4.65014	6.72982		Freshwater	Cyprinidae	Leuciscinae	Chondrostoma
Chondrostoma regium			109.3	FL	1592	Field	NA	Dimeh Spring, Zayandeh Roud River, Iran							Soofiani_etal_2014	4.6941	7.37275		Freshwater	Cyprinidae	Leuciscinae	Chondrostoma
Chondrostoma regium			109.9	FL	1592	Field	NA	Dimeh Spring, Zayandeh Roud River, Iran							Soofiani_etal_2014	4.69957	7.37275		Freshwater	Cyprinidae	Leuciscinae	Chondrostoma
Chondrostoma regium			111.1	FL	1184	Field	NA	Dimeh Spring, Zayandeh Roud River, Iran							Soofiani_etal_2014	4.71043	7.07665		Freshwater	Cyprinidae	Leuciscinae	Chondrostoma
Chondrostoma regium			111.1	FL	1653	Field	NA	Dimeh Spring, Zayandeh Roud River, Iran							Soofiani_etal_2014	4.71043	7.41035		Freshwater	Cyprinidae	Leuciscinae	Chondrostoma
Chondrostoma regium			111.1	FL	1735	Field	NA	Dimeh Spring, Zayandeh Roud River, Iran							Soofiani_etal_2014	4.71043	7.45876		Freshwater	Cyprinidae	Leuciscinae	Chondrostoma
Chondrostoma regium			113.1	FL	2592	Field	NA	Dimeh Spring, Zayandeh Roud River, Iran							Soofiani_etal_2014	4.72827	7.86019		Freshwater	Cyprinidae	Leuciscinae	Chondrostoma
Chondrostoma regium			114.1	FL	1388	Field	NA	Dimeh Spring, Zayandeh Roud River, Iran							Soofiani_etal_2014	4.73708	7.23562		Freshwater	Cyprinidae	Leuciscinae	Chondrostoma
Chondrostoma regium			114.9	FL	980	Field	NA	Dimeh Spring, Zayandeh Roud River, Iran							Soofiani_etal_2014	4.74406	6.88755		Freshwater	Cyprinidae	Leuciscinae	Chondrostoma
Chondrostoma regium			114.9	FL	1245	Field	NA	Dimeh Spring, Zayandeh Roud River, Iran							Soofiani_etal_2014	4.74406	7.12689		Freshwater	Cyprinidae	Leuciscinae	Chondrostoma
Chondrostoma regium			114.9	FL	1469	Field	NA	Dimeh Spring, Zayandeh Roud River, Iran							Soofiani_etal_2014	4.74406	7.29234		Freshwater	Cyprinidae	Leuciscinae	Chondrostoma
Chondrostoma regium			115.5	FL	878	Field	NA	Dimeh Spring, Zayandeh Roud River, Iran							Soofiani_etal_2014	4.74927	6.77765		Freshwater	Cyprinidae	Leuciscinae	Chondrostoma
Chondrostoma regium			116.2	FL	1653	Field	NA	Dimeh Spring, Zayandeh Roud River, Iran							Soofiani_etal_2014	4.75531	7.41035		Freshwater	Cyprinidae	Leuciscinae	Chondrostoma
Chondrostoma regium			116.9	FL	1959	Field	NA	Dimeh Spring, Zayandeh Roud River, Iran							Soofiani_etal_2014	4.76132	7.58019		Freshwater	Cyprinidae	Leuciscinae	Chondrostoma
Chondrostoma regium			117.4	FL	1184	Field	NA	Dimeh Spring, Zayandeh Roud River, Iran							Soofiani_etal_2014	4.76559	7.07665		Freshwater	Cyprinidae	Leuciscinae	Chondrostoma
Chondrostoma regium			118	FL	1327	Field	NA	Dimeh Spring, Zayandeh Roud River, Iran							Soofiani_etal_2014	4.77068	7.19068		Freshwater	Cyprinidae	Leuciscinae	Chondrostoma
Chondrostoma regium			118	FL	1388	Field	NA	Dimeh Spring, Zayandeh Roud River, Iran							Soofiani_etal_2014	4.77068	7.23562		Freshwater	Cyprinidae	Leuciscinae	Chondrostoma
Chondrostoma regium			118	FL	1816	Field	NA	Dimeh Spring, Zayandeh Roud River, Iran							Soofiani_etal_2014	4.77068	7.50439		Freshwater	Cyprinidae	Leuciscinae	Chondrostoma
Chondrostoma regium			118	FL	1959	Field	NA	Dimeh Spring, Zayandeh Roud River, Iran							Soofiani_etal_2014	4.77068	7.58019		Freshwater	Cyprinidae	Leuciscinae	Chondrostoma
Chondrostoma regium			118.6	FL	1184	Field	NA	Dimeh Spring, Zayandeh Roud River, Iran							Soofiani_etal_2014	4.77576	7.07665		Freshwater	Cyprinidae	Leuciscinae	Chondrostoma
Chondrostoma regium			118.9	FL	1959	Field	NA	Dimeh Spring, Zayandeh Roud River, Iran							Soofiani_etal_2014	4.77828	7.58019		Freshwater	Cyprinidae	Leuciscinae	Chondrostoma
Chondrostoma regium			118.9	FL	2061	Field	NA	Dimeh Spring, Zayandeh Roud River, Iran							Soofiani_etal_2014	4.77828	7.63095		Freshwater	Cyprinidae	Leuciscinae	Chondrostoma
Chondrostoma regium			119.8	FL	2245	Field	NA	Dimeh Spring, Zayandeh Roud River, Iran							Soofiani_etal_2014	4.78582	7.71646		Freshwater	Cyprinidae	Leuciscinae	Chondrostoma
Chondrostoma regium			120.6	FL	1551	Field	NA	Dimeh Spring, Zayandeh Roud River, Iran							Soofiani_etal_2014	4.79248	7.34666		Freshwater	Cyprinidae	Leuciscinae	Chondrostoma
Chondrostoma regium			120.9	FL	1327	Field	NA	Dimeh Spring, Zayandeh Roud River, Iran							Soofiani_etal_2014	4.79496	7.19068		Freshwater	Cyprinidae	Leuciscinae	Chondrostoma
Chondrostoma regium			120.9	FL	2245	Field	NA	Dimeh Spring, Zayandeh Roud River, Iran							Soofiani_etal_2014	4.79496	7.71646		Freshwater	Cyprinidae	Leuciscinae	Chondrostoma
Chondrostoma regium			121.6	FL	1735	Field	NA	Dimeh Spring, Zayandeh Roud River, Iran							Soofiani_etal_2014	4.80074	7.45876		Freshwater	Cyprinidae	Leuciscinae	Chondrostoma
Chondrostoma regium			123	FL	1816	Field	NA	Dimeh Spring, Zayandeh Roud River, Iran							Soofiani_etal_2014	4.81218	7.50439		Freshwater	Cyprinidae	Leuciscinae	Chondrostoma
Chondrostoma regium			123.9	FL	1592	Field	NA	Dimeh Spring, Zayandeh Roud River, Iran							Soofiani_etal_2014	4.81947	7.37275		Freshwater	Cyprinidae	Leuciscinae	Chondrostoma
Chondrostoma regium			123.9	FL	2449	Field	NA	Dimeh Spring, Zayandeh Roud River, Iran							Soofiani_etal_2014	4.81947	7.80344		Freshwater	Cyprinidae	Leuciscinae	Chondrostoma
Chondrostoma regium			124.2	FL	1959	Field	NA	Dimeh Spring, Zayandeh Roud River, Iran							Soofiani_etal_2014	4.82189	7.58019		Freshwater	Cyprinidae	Leuciscinae	Chondrostoma
Chondrostoma regium			124.6	FL	1245	Field	NA	Dimeh Spring, Zayandeh Roud River, Iran							Soofiani_etal_2014	4.82511	7.12689		Freshwater	Cyprinidae	Leuciscinae	Chondrostoma
Chondrostoma regium			125	FL	1878	Field	NA	Dimeh Spring, Zayandeh Roud River, Iran							Soofiani_etal_2014	4.82831	7.53796		Freshwater	Cyprinidae	Leuciscinae	Chondrostoma
Chondrostoma regium			125	FL	2122	Field	NA	Dimeh Spring, Zayandeh Roud River, Iran							Soofiani_etal_2014	4.82831	7.66011		Freshwater	Cyprinidae	Leuciscinae	Chondrostoma
Chondrostoma regium			125	FL	2367	Field	NA	Dimeh Spring, Zayandeh Roud River, Iran							Soofiani_etal_2014	4.82831	7.76938		Freshwater	Cyprinidae	Leuciscinae	Chondrostoma
Chondrostoma regium			126.5	FL	1878	Field	NA	Dimeh Spring, Zayandeh Roud River, Iran							Soofiani_etal_2014	4.84024	7.53796		Freshwater	Cyprinidae	Leuciscinae	Chondrostoma
Chondrostoma regium			127	FL	2673	Field	NA	Dimeh Spring, Zayandeh Roud River, Iran							Soofiani_etal_2014	4.84419	7.89096		Freshwater	Cyprinidae	Leuciscinae	Chondrostoma
Chondrostoma regium			127.6	FL	2061	Field	NA	Dimeh Spring, Zayandeh Roud River, Iran							Soofiani_etal_2014	4.8489	7.63095		Freshwater	Cyprinidae	Leuciscinae	Chondrostoma
Chondrostoma regium			128.6	FL	2286	Field	NA	Dimeh Spring, Zayandeh Roud River, Iran							Soofiani_etal_2014	4.85671	7.73456		Freshwater	Cyprinidae	Leuciscinae	Chondrostoma
Chondrostoma regium			130	FL	2286	Field	NA	Dimeh Spring, Zayandeh Roud River, Iran							Soofiani_etal_2014	4.86753	7.73456		Freshwater	Cyprinidae	Leuciscinae	Chondrostoma
Chondrostoma regium			132.7	FL	1184	Field	NA	Dimeh Spring, Zayandeh Roud River, Iran							Soofiani_etal_2014	4.88809	7.07665		Freshwater	Cyprinidae	Leuciscinae	Chondrostoma
Chondrostoma regium			133	FL	1959	Field	NA	Dimeh Spring, Zayandeh Roud River, Iran							Soofiani_etal_2014	4.89035	7.58019		Freshwater	Cyprinidae	Leuciscinae	Chondrostoma
Chondrostoma regium			133	FL	2755	Field	NA	Dimeh Spring, Zayandeh Roud River, Iran							Soofiani_etal_2014	4.89035	7.92117		Freshwater	Cyprinidae	Leuciscinae	Chondrostoma
Chondrostoma regium			135	FL	3000	Field	NA	Dimeh Spring, Zayandeh Roud River, Iran							Soofiani_etal_2014	4.90527	8.00637		Freshwater	Cyprinidae	Leuciscinae	Chondrostoma
Chondrostoma regium			135.6	FL	2531	Field	NA	Dimeh Spring, Zayandeh Roud River, Iran							Soofiani_etal_2014	4.90971	7.83637		Freshwater	Cyprinidae	Leuciscinae	Chondrostoma
Chondrostoma regium			135.9	FL	1776	Field	NA	Dimeh Spring, Zayandeh Roud River, Iran							Soofiani_etal_2014	4.91192	7.48212		Freshwater	Cyprinidae	Leuciscinae	Chondrostoma
Chondrostoma regium			135.9	FL	2122	Field	NA	Dimeh Spring, Zayandeh Roud River, Iran							Soofiani_etal_2014	4.91192	7.66011		Freshwater	Cyprinidae	Leuciscinae	Chondrostoma
Chondrostoma regium			140.1	FL	2367	Field	NA	Dimeh Spring, Zayandeh Roud River, Iran							Soofiani_etal_2014	4.94236	7.76938		Freshwater	Cyprinidae	Leuciscinae	Chondrostoma
Chondrostoma regium			141.9	FL	2878	Field	NA	Dimeh Spring, Zayandeh Roud River, Iran							Soofiani_etal_2014	4.95512	7.96485		Freshwater	Cyprinidae	Leuciscinae	Chondrostoma
Chondrostoma regium			142.9	FL	4367	Field	NA	Dimeh Spring, Zayandeh Roud River, Iran							Soofiani_etal_2014	4.96215	8.38183		Freshwater	Cyprinidae	Leuciscinae	Chondrostoma
Chondrostoma regium			142.9	FL	4571	Field	NA	Dimeh Spring, Zayandeh Roud River, Iran							Soofiani_etal_2014	4.96215	8.42749		Freshwater	Cyprinidae	Leuciscinae	Chondrostoma
Chondrostoma regium			145	FL	4143	Field	NA	Dimeh Spring, Zayandeh Roud River, Iran							Soofiani_etal_2014	4.97673	8.32918		Freshwater	Cyprinidae	Leuciscinae	Chondrostoma
Chondrostoma regium			146.5	FL	5000	Field	NA	Dimeh Spring, Zayandeh Roud River, Iran							Soofiani_etal_2014	4.98703	8.51719		Freshwater	Cyprinidae	Leuciscinae	Chondrostoma
Chondrostoma regium			147	FL	3102	Field	NA	Dimeh Spring, Zayandeh Roud River, Iran							Soofiani_etal_2014	4.99043	8.0398		Freshwater	Cyprinidae	Leuciscinae	Chondrostoma
Chondrostoma regium			149	FL	3776	Field	NA	Dimeh Spring, Zayandeh Roud River, Iran							Soofiani_etal_2014	5.00395	8.23642		Freshwater	Cyprinidae	Leuciscinae	Chondrostoma
Chondrostoma regium			156.7	FL	4102	Field	NA	Dimeh Spring, Zayandeh Roud River, Iran							Soofiani_etal_2014	5.05433	8.31923		Freshwater	Cyprinidae	Leuciscinae	Chondrostoma
Chondrostoma regium			157.7	FL	4714	Field	NA	Dimeh Spring, Zayandeh Roud River, Iran							Soofiani_etal_2014	5.06069	8.45829		Freshwater	Cyprinidae	Leuciscinae	Chondrostoma
Chondrostoma regium			161.9	FL	5000	Field	NA	Dimeh Spring, Zayandeh Roud River, Iran							Soofiani_etal_2014	5.08698	8.51719		Freshwater	Cyprinidae	Leuciscinae	Chondrostoma
Chondrostoma regium			162.9	FL	3429	Field	NA	Dimeh Spring, Zayandeh Roud River, Iran							Soofiani_etal_2014	5.09314	8.14002		Freshwater	Cyprinidae	Leuciscinae	Chondrostoma
Chondrostoma regium			164.5	FL	6265	Field	NA	Dimeh Spring, Zayandeh Roud River, Iran							Soofiani_etal_2014	5.10291	8.74273		Freshwater	Cyprinidae	Leuciscinae	Chondrostoma
Chondrostoma regium			166	FL	6102	Field	NA	Dimeh Spring, Zayandeh Roud River, Iran							Soofiani_etal_2014	5.11199	8.71637		Freshwater	Cyprinidae	Leuciscinae	Chondrostoma
Chondrostoma regium			168	FL	4796	Field	NA	Dimeh Spring, Zayandeh Roud River, Iran							Soofiani_etal_2014	5.12396	8.47554		Freshwater	Cyprinidae	Leuciscinae	Chondrostoma
Chondrostoma regium			169	FL	5490	Field	NA	Dimeh Spring, Zayandeh Roud River, Iran							Soofiani_etal_2014	5.1299	8.61068		Freshwater	Cyprinidae	Leuciscinae	Chondrostoma
Chondrostoma regium			173	FL	7204	Field	NA	Dimeh Spring, Zayandeh Roud River, Iran							Soofiani_etal_2014	5.15329	8.88239		Freshwater	Cyprinidae	Leuciscinae	Chondrostoma
Chondrostoma regium			173.8	FL	7653	Field	NA	Dimeh Spring, Zayandeh Roud River, Iran							Soofiani_etal_2014	5.15791	8.94285		Freshwater	Cyprinidae	Leuciscinae	Chondrostoma
Carassius gibelio			112.6	TL	2172	Field	NA	Omerli Reservoir, Istanbul, Turkey							Tarkan_etal_2007	4.72384	7.6834		Freshwater	Cyprinidae	Cyprininae	Carassius
Carassius gibelio			114.9	TL	3621	Field	NA	Omerli Reservoir, Istanbul, Turkey							Tarkan_etal_2007	4.74406	8.19451		Freshwater	Cyprinidae	Cyprininae	Carassius
Carassius gibelio			124.6	TL	2655	Field	NA	Omerli Reservoir, Istanbul, Turkey							Tarkan_etal_2007	4.82511	7.8842		Freshwater	Cyprinidae	Cyprininae	Carassius
Carassius gibelio			130.7	TL	5552	Field	NA	Omerli Reservoir, Istanbul, Turkey							Tarkan_etal_2007	4.8729	8.62191		Freshwater	Cyprinidae	Cyprininae	Carassius
Carassius gibelio			142.6	TL	3621	Field	NA	Omerli Reservoir, Istanbul, Turkey							Tarkan_etal_2007	4.96004	8.19451		Freshwater	Cyprinidae	Cyprininae	Carassius
Carassius gibelio			147.5	TL	5552	Field	NA	Omerli Reservoir, Istanbul, Turkey							Tarkan_etal_2007	4.99383	8.62191		Freshwater	Cyprinidae	Cyprininae	Carassius
Carassius gibelio			150.6	TL	2172	Field	NA	Omerli Reservoir, Istanbul, Turkey							Tarkan_etal_2007	5.01463	7.6834		Freshwater	Cyprinidae	Cyprininae	Carassius
Carassius gibelio			151.9	TL	5552	Field	NA	Omerli Reservoir, Istanbul, Turkey							Tarkan_etal_2007	5.02322	8.62191		Freshwater	Cyprinidae	Cyprininae	Carassius
Carassius gibelio			158.1	TL	3621	Field	NA	Omerli Reservoir, Istanbul, Turkey							Tarkan_etal_2007	5.06323	8.19451		Freshwater	Cyprinidae	Cyprininae	Carassius
Carassius gibelio			163.4	TL	1448	Field	NA	Omerli Reservoir, Istanbul, Turkey							Tarkan_etal_2007	5.0962	7.27794		Freshwater	Cyprinidae	Cyprininae	Carassius
Carassius gibelio			167.4	TL	5552	Field	NA	Omerli Reservoir, Istanbul, Turkey							Tarkan_etal_2007	5.12039	8.62191		Freshwater	Cyprinidae	Cyprininae	Carassius
Carassius gibelio			167.4	TL	9655	Field	NA	Omerli Reservoir, Istanbul, Turkey							Tarkan_etal_2007	5.12039	9.17523		Freshwater	Cyprinidae	Cyprininae	Carassius
Carassius gibelio			174	TL	3621	Field	NA	Omerli Reservoir, Istanbul, Turkey							Tarkan_etal_2007	5.15906	8.19451		Freshwater	Cyprinidae	Cyprininae	Carassius
Carassius gibelio			174	TL	5552	Field	NA	Omerli Reservoir, Istanbul, Turkey							Tarkan_etal_2007	5.15906	8.62191		Freshwater	Cyprinidae	Cyprininae	Carassius
Carassius gibelio			174	TL	8690	Field	NA	Omerli Reservoir, Istanbul, Turkey							Tarkan_etal_2007	5.15906	9.06993		Freshwater	Cyprinidae	Cyprininae	Carassius
Carassius gibelio			197.7	TL	5552	Field	NA	Omerli Reservoir, Istanbul, Turkey							Tarkan_etal_2007	5.28675	8.62191		Freshwater	Cyprinidae	Cyprininae	Carassius
Carassius gibelio			179.7	TL	8690	Field	NA	Omerli Reservoir, Istanbul, Turkey							Tarkan_etal_2007	5.19129	9.06993		Freshwater	Cyprinidae	Cyprininae	Carassius
Carassius gibelio			181.9	TL	5552	Field	NA	Omerli Reservoir, Istanbul, Turkey							Tarkan_etal_2007	5.20346	8.62191		Freshwater	Cyprinidae	Cyprininae	Carassius
Carassius gibelio			181.9	TL	7241	Field	NA	Omerli Reservoir, Istanbul, Turkey							Tarkan_etal_2007	5.20346	8.88751		Freshwater	Cyprinidae	Cyprininae	Carassius
Carassius gibelio			181.9	TL	8690	Field	NA	Omerli Reservoir, Istanbul, Turkey							Tarkan_etal_2007	5.20346	9.06993		Freshwater	Cyprinidae	Cyprininae	Carassius
Carassius gibelio			181.9	TL	9655	Field	NA	Omerli Reservoir, Istanbul, Turkey							Tarkan_etal_2007	5.20346	9.17523		Freshwater	Cyprinidae	Cyprininae	Carassius
Carassius gibelio			181.9	TL	13034	Field	NA	Omerli Reservoir, Istanbul, Turkey							Tarkan_etal_2007	5.20346	9.47532		Freshwater	Cyprinidae	Cyprininae	Carassius
Carassius gibelio			181.9	TL	16172	Field	NA	Omerli Reservoir, Istanbul, Turkey							Tarkan_etal_2007	5.20346	9.69104		Freshwater	Cyprinidae	Cyprininae	Carassius
Carassius gibelio			185.4	TL	5552	Field	NA	Omerli Reservoir, Istanbul, Turkey							Tarkan_etal_2007	5.22252	8.62191		Freshwater	Cyprinidae	Cyprininae	Carassius
Carassius gibelio			185.4	TL	8690	Field	NA	Omerli Reservoir, Istanbul, Turkey							Tarkan_etal_2007	5.22252	9.06993		Freshwater	Cyprinidae	Cyprininae	Carassius
Carassius gibelio			185.4	TL	12310	Field	NA	Omerli Reservoir, Istanbul, Turkey							Tarkan_etal_2007	5.22252	9.41817		Freshwater	Cyprinidae	Cyprininae	Carassius
Carassius gibelio			185.4	TL	13034	Field	NA	Omerli Reservoir, Istanbul, Turkey							Tarkan_etal_2007	5.22252	9.47532		Freshwater	Cyprinidae	Cyprininae	Carassius
Carassius gibelio			189.9	TL	7241	Field	NA	Omerli Reservoir, Istanbul, Turkey							Tarkan_etal_2007	5.2465	8.88751		Freshwater	Cyprinidae	Cyprininae	Carassius
Carassius gibelio			189.4	TL	9655	Field	NA	Omerli Reservoir, Istanbul, Turkey							Tarkan_etal_2007	5.24386	9.17523		Freshwater	Cyprinidae	Cyprininae	Carassius
Carassius gibelio			189.4	TL	12310	Field	NA	Omerli Reservoir, Istanbul, Turkey							Tarkan_etal_2007	5.24386	9.41817		Freshwater	Cyprinidae	Cyprininae	Carassius
Carassius gibelio			199.1	TL	13034	Field	NA	Omerli Reservoir, Istanbul, Turkey							Tarkan_etal_2007	5.29381	9.47532		Freshwater	Cyprinidae	Cyprininae	Carassius
Carassius gibelio			204.9	TL	7241	Field	NA	Omerli Reservoir, Istanbul, Turkey							Tarkan_etal_2007	5.32252	8.88751		Freshwater	Cyprinidae	Cyprininae	Carassius
Carassius gibelio			207.1	TL	10862	Field	NA	Omerli Reservoir, Istanbul, Turkey							Tarkan_etal_2007	5.3332	9.29303		Freshwater	Cyprinidae	Cyprininae	Carassius
Carassius gibelio			210.1	TL	9655	Field	NA	Omerli Reservoir, Istanbul, Turkey							Tarkan_etal_2007	5.34758	9.17523		Freshwater	Cyprinidae	Cyprininae	Carassius
Carassius gibelio			210.1	TL	10862	Field	NA	Omerli Reservoir, Istanbul, Turkey							Tarkan_etal_2007	5.34758	9.29303		Freshwater	Cyprinidae	Cyprininae	Carassius
Carassius gibelio			213.2	TL	9655	Field	NA	Omerli Reservoir, Istanbul, Turkey							Tarkan_etal_2007	5.36223	9.17523		Freshwater	Cyprinidae	Cyprininae	Carassius
Carassius gibelio			217.6	TL	17138	Field	NA	Omerli Reservoir, Istanbul, Turkey							Tarkan_etal_2007	5.38266	9.74905		Freshwater	Cyprinidae	Cyprininae	Carassius
Carassius gibelio			218.5	TL	13759	Field	NA	Omerli Reservoir, Istanbul, Turkey							Tarkan_etal_2007	5.38679	9.52945		Freshwater	Cyprinidae	Cyprininae	Carassius
Carassius gibelio			219.4	TL	12310	Field	NA	Omerli Reservoir, Istanbul, Turkey							Tarkan_etal_2007	5.3909	9.41817		Freshwater	Cyprinidae	Cyprininae	Carassius
Carassius gibelio			225.1	TL	8690	Field	NA	Omerli Reservoir, Istanbul, Turkey							Tarkan_etal_2007	5.41654	9.06993		Freshwater	Cyprinidae	Cyprininae	Carassius
Carassius gibelio			225.1	TL	13034	Field	NA	Omerli Reservoir, Istanbul, Turkey							Tarkan_etal_2007	5.41654	9.47532		Freshwater	Cyprinidae	Cyprininae	Carassius
Carassius gibelio			225.1	TL	26552	Field	NA	Omerli Reservoir, Istanbul, Turkey							Tarkan_etal_2007	5.41654	10.1869		Freshwater	Cyprinidae	Cyprininae	Carassius
Carassius gibelio			231.3	TL	9655	Field	NA	Omerli Reservoir, Istanbul, Turkey							Tarkan_etal_2007	5.44372	9.17523		Freshwater	Cyprinidae	Cyprininae	Carassius
Carassius gibelio			231.3	TL	10862	Field	NA	Omerli Reservoir, Istanbul, Turkey							Tarkan_etal_2007	5.44372	9.29303		Freshwater	Cyprinidae	Cyprininae	Carassius
Carassius gibelio			231.3	TL	13034	Field	NA	Omerli Reservoir, Istanbul, Turkey							Tarkan_etal_2007	5.44372	9.47532		Freshwater	Cyprinidae	Cyprininae	Carassius
Carassius gibelio			231.3	TL	16172	Field	NA	Omerli Reservoir, Istanbul, Turkey							Tarkan_etal_2007	5.44372	9.69104		Freshwater	Cyprinidae	Cyprininae	Carassius
Carassius gibelio			231.3	TL	29207	Field	NA	Omerli Reservoir, Istanbul, Turkey							Tarkan_etal_2007	5.44372	10.2822		Freshwater	Cyprinidae	Cyprininae	Carassius
Carassius gibelio			234	TL	13034	Field	NA	Omerli Reservoir, Istanbul, Turkey							Tarkan_etal_2007	5.45532	9.47532		Freshwater	Cyprinidae	Cyprininae	Carassius
Carassius gibelio			236.6	TL	9655	Field	NA	Omerli Reservoir, Istanbul, Turkey							Tarkan_etal_2007	5.46637	9.17523		Freshwater	Cyprinidae	Cyprininae	Carassius
Carassius gibelio			236.6	TL	13034	Field	NA	Omerli Reservoir, Istanbul, Turkey							Tarkan_etal_2007	5.46637	9.47532		Freshwater	Cyprinidae	Cyprininae	Carassius
Carassius gibelio			236.6	TL	16172	Field	NA	Omerli Reservoir, Istanbul, Turkey							Tarkan_etal_2007	5.46637	9.69104		Freshwater	Cyprinidae	Cyprininae	Carassius
Carassius gibelio			239.7	TL	17138	Field	NA	Omerli Reservoir, Istanbul, Turkey							Tarkan_etal_2007	5.47939	9.74905		Freshwater	Cyprinidae	Cyprininae	Carassius
Carassius gibelio			239.7	TL	25103	Field	NA	Omerli Reservoir, Istanbul, Turkey							Tarkan_etal_2007	5.47939	10.1307		Freshwater	Cyprinidae	Cyprininae	Carassius
Carassius gibelio			242.2	TL	29207	Field	NA	Omerli Reservoir, Istanbul, Turkey							Tarkan_etal_2007	5.48976	10.2822		Freshwater	Cyprinidae	Cyprininae	Carassius
Carassius gibelio			244.6	TL	10125	Field	NA	Omerli Reservoir, Istanbul, Turkey							Tarkan_etal_2007	5.49962	9.22276		Freshwater	Cyprinidae	Cyprininae	Carassius
Carassius gibelio			247.2	TL	9655	Field	NA	Omerli Reservoir, Istanbul, Turkey							Tarkan_etal_2007	5.5102	9.17523		Freshwater	Cyprinidae	Cyprininae	Carassius
Carassius gibelio			247.2	TL	29214	Field	NA	Omerli Reservoir, Istanbul, Turkey							Tarkan_etal_2007	5.5102	10.2824		Freshwater	Cyprinidae	Cyprininae	Carassius
Carassius gibelio			249.4	TL	10862	Field	NA	Omerli Reservoir, Istanbul, Turkey							Tarkan_etal_2007	5.51906	9.29303		Freshwater	Cyprinidae	Cyprininae	Carassius
Carassius gibelio			252.5	TL	16172	Field	NA	Omerli Reservoir, Istanbul, Turkey							Tarkan_etal_2007	5.53141	9.69104		Freshwater	Cyprinidae	Cyprininae	Carassius
Carassius gibelio			252.5	TL	17138	Field	NA	Omerli Reservoir, Istanbul, Turkey							Tarkan_etal_2007	5.53141	9.74905		Freshwater	Cyprinidae	Cyprininae	Carassius
Carassius gibelio			252.5	TL	24138	Field	NA	Omerli Reservoir, Istanbul, Turkey							Tarkan_etal_2007	5.53141	10.0915		Freshwater	Cyprinidae	Cyprininae	Carassius
Carassius gibelio			252.5	TL	27276	Field	NA	Omerli Reservoir, Istanbul, Turkey							Tarkan_etal_2007	5.53141	10.2138		Freshwater	Cyprinidae	Cyprininae	Carassius
Carassius gibelio			256.9	TL	16172	Field	NA	Omerli Reservoir, Istanbul, Turkey							Tarkan_etal_2007	5.54869	9.69104		Freshwater	Cyprinidae	Cyprininae	Carassius
Carassius gibelio			256.9	TL	17138	Field	NA	Omerli Reservoir, Istanbul, Turkey							Tarkan_etal_2007	5.54869	9.74905		Freshwater	Cyprinidae	Cyprininae	Carassius
Carassius gibelio			256.9	TL	25103	Field	NA	Omerli Reservoir, Istanbul, Turkey							Tarkan_etal_2007	5.54869	10.1307		Freshwater	Cyprinidae	Cyprininae	Carassius
Carassius gibelio			256.9	TL	27276	Field	NA	Omerli Reservoir, Istanbul, Turkey							Tarkan_etal_2007	5.54869	10.2138		Freshwater	Cyprinidae	Cyprininae	Carassius
Carassius gibelio			256.9	TL	29207	Field	NA	Omerli Reservoir, Istanbul, Turkey							Tarkan_etal_2007	5.54869	10.2822		Freshwater	Cyprinidae	Cyprininae	Carassius
Carassius gibelio			256.9	TL	36931	Field	NA	Omerli Reservoir, Istanbul, Turkey							Tarkan_etal_2007	5.54869	10.5168		Freshwater	Cyprinidae	Cyprininae	Carassius
Carassius gibelio			261.3	TL	17138	Field	NA	Omerli Reservoir, Istanbul, Turkey							Tarkan_etal_2007	5.56567	9.74905		Freshwater	Cyprinidae	Cyprininae	Carassius
Carassius gibelio			261.3	TL	22900	Field	NA	Omerli Reservoir, Istanbul, Turkey							Tarkan_etal_2007	5.56567	10.0389		Freshwater	Cyprinidae	Cyprininae	Carassius
Carassius gibelio			261.3	TL	25103	Field	NA	Omerli Reservoir, Istanbul, Turkey							Tarkan_etal_2007	5.56567	10.1307		Freshwater	Cyprinidae	Cyprininae	Carassius
Carassius gibelio			264	TL	13759	Field	NA	Omerli Reservoir, Istanbul, Turkey							Tarkan_etal_2007	5.57595	9.52945		Freshwater	Cyprinidae	Cyprininae	Carassius
Carassius gibelio			264	TL	17138	Field	NA	Omerli Reservoir, Istanbul, Turkey							Tarkan_etal_2007	5.57595	9.74905		Freshwater	Cyprinidae	Cyprininae	Carassius
Carassius gibelio			264	TL	22900	Field	NA	Omerli Reservoir, Istanbul, Turkey							Tarkan_etal_2007	5.57595	10.0389		Freshwater	Cyprinidae	Cyprininae	Carassius
Carassius gibelio			264	TL	25103	Field	NA	Omerli Reservoir, Istanbul, Turkey							Tarkan_etal_2007	5.57595	10.1307		Freshwater	Cyprinidae	Cyprininae	Carassius
Carassius gibelio			264	TL	35241	Field	NA	Omerli Reservoir, Istanbul, Turkey							Tarkan_etal_2007	5.57595	10.47		Freshwater	Cyprinidae	Cyprininae	Carassius
Carassius gibelio			266.2	TL	27276	Field	NA	Omerli Reservoir, Istanbul, Turkey							Tarkan_etal_2007	5.58425	10.2138		Freshwater	Cyprinidae	Cyprininae	Carassius
Carassius gibelio			266.2	TL	22900	Field	NA	Omerli Reservoir, Istanbul, Turkey							Tarkan_etal_2007	5.58425	10.0389		Freshwater	Cyprinidae	Cyprininae	Carassius
Carassius gibelio			266.2	TL	16172	Field	NA	Omerli Reservoir, Istanbul, Turkey							Tarkan_etal_2007	5.58425	9.69104		Freshwater	Cyprinidae	Cyprininae	Carassius
Carassius gibelio			267.9	TL	24138	Field	NA	Omerli Reservoir, Istanbul, Turkey							Tarkan_etal_2007	5.59061	10.0915		Freshwater	Cyprinidae	Cyprininae	Carassius
Carassius gibelio			267.9	TL	22900	Field	NA	Omerli Reservoir, Istanbul, Turkey							Tarkan_etal_2007	5.59061	10.0389		Freshwater	Cyprinidae	Cyprininae	Carassius
Carassius gibelio			267.9	TL	16172	Field	NA	Omerli Reservoir, Istanbul, Turkey							Tarkan_etal_2007	5.59061	9.69104		Freshwater	Cyprinidae	Cyprininae	Carassius
Carassius gibelio			267.9	TL	10862	Field	NA	Omerli Reservoir, Istanbul, Turkey							Tarkan_etal_2007	5.59061	9.29303		Freshwater	Cyprinidae	Cyprininae	Carassius
Carassius gibelio			270.1	TL	22900	Field	NA	Omerli Reservoir, Istanbul, Turkey							Tarkan_etal_2007	5.59879	10.0389		Freshwater	Cyprinidae	Cyprininae	Carassius
Carassius gibelio			270.1	TL	16172	Field	NA	Omerli Reservoir, Istanbul, Turkey							Tarkan_etal_2007	5.59879	9.69104		Freshwater	Cyprinidae	Cyprininae	Carassius
Carassius gibelio			273.7	TL	19069	Field	NA	Omerli Reservoir, Istanbul, Turkey							Tarkan_etal_2007	5.61203	9.85582		Freshwater	Cyprinidae	Cyprininae	Carassius
Carassius gibelio			273.7	TL	35241	Field	NA	Omerli Reservoir, Istanbul, Turkey							Tarkan_etal_2007	5.61203	10.47		Freshwater	Cyprinidae	Cyprininae	Carassius
Carassius gibelio			275.9	TL	45621	Field	NA	Omerli Reservoir, Istanbul, Turkey							Tarkan_etal_2007	5.62004	10.7281		Freshwater	Cyprinidae	Cyprininae	Carassius
Carassius gibelio			275.9	TL	35241	Field	NA	Omerli Reservoir, Istanbul, Turkey							Tarkan_etal_2007	5.62004	10.47		Freshwater	Cyprinidae	Cyprininae	Carassius
Carassius gibelio			279.9	TL	35241	Field	NA	Omerli Reservoir, Istanbul, Turkey							Tarkan_etal_2007	5.63443	10.47		Freshwater	Cyprinidae	Cyprininae	Carassius
Carassius gibelio			279.9	TL	30414	Field	NA	Omerli Reservoir, Istanbul, Turkey							Tarkan_etal_2007	5.63443	10.3227		Freshwater	Cyprinidae	Cyprininae	Carassius
Carassius gibelio			281.6	TL	62276	Field	NA	Omerli Reservoir, Istanbul, Turkey							Tarkan_etal_2007	5.64049	11.0393		Freshwater	Cyprinidae	Cyprininae	Carassius
Carassius gibelio			281.6	TL	30414	Field	NA	Omerli Reservoir, Istanbul, Turkey							Tarkan_etal_2007	5.64049	10.3227		Freshwater	Cyprinidae	Cyprininae	Carassius
Carassius gibelio			284.3	TL	37897	Field	NA	Omerli Reservoir, Istanbul, Turkey							Tarkan_etal_2007	5.65003	10.5426		Freshwater	Cyprinidae	Cyprininae	Carassius
Carassius gibelio			284.3	TL	29207	Field	NA	Omerli Reservoir, Istanbul, Turkey							Tarkan_etal_2007	5.65003	10.2822		Freshwater	Cyprinidae	Cyprininae	Carassius
Carassius gibelio			286	TL	25103	Field	NA	Omerli Reservoir, Istanbul, Turkey							Tarkan_etal_2007	5.65599	10.1307		Freshwater	Cyprinidae	Cyprininae	Carassius
Carassius gibelio			288.2	TL	13759	Field	NA	Omerli Reservoir, Istanbul, Turkey							Tarkan_etal_2007	5.66365	9.52945		Freshwater	Cyprinidae	Cyprininae	Carassius
Carassius gibelio			292.2	TL	37897	Field	NA	Omerli Reservoir, Istanbul, Turkey							Tarkan_etal_2007	5.67744	10.5426		Freshwater	Cyprinidae	Cyprininae	Carassius
Carassius gibelio			292.2	TL	33069	Field	NA	Omerli Reservoir, Istanbul, Turkey							Tarkan_etal_2007	5.67744	10.4064		Freshwater	Cyprinidae	Cyprininae	Carassius
Carassius gibelio			294	TL	43690	Field	NA	Omerli Reservoir, Istanbul, Turkey							Tarkan_etal_2007	5.68358	10.6849		Freshwater	Cyprinidae	Cyprininae	Carassius
Carassius gibelio			294	TL	41276	Field	NA	Omerli Reservoir, Istanbul, Turkey							Tarkan_etal_2007	5.68358	10.628		Freshwater	Cyprinidae	Cyprininae	Carassius
Carassius gibelio			301.9	TL	43690	Field	NA	Omerli Reservoir, Istanbul, Turkey							Tarkan_etal_2007	5.7101	10.6849		Freshwater	Cyprinidae	Cyprininae	Carassius
Carassius gibelio			302.6	TL	21500	Field	NA	Omerli Reservoir, Istanbul, Turkey							Tarkan_etal_2007	5.71241	9.97581		Freshwater	Cyprinidae	Cyprininae	Carassius
Carassius gibelio			303.2	TL	50690	Field	NA	Omerli Reservoir, Istanbul, Turkey							Tarkan_etal_2007	5.71439	10.8335		Freshwater	Cyprinidae	Cyprininae	Carassius
Carassius gibelio			308.5	TL	43690	Field	NA	Omerli Reservoir, Istanbul, Turkey							Tarkan_etal_2007	5.73172	10.6849		Freshwater	Cyprinidae	Cyprininae	Carassius
Carassius gibelio			309.9	TL	54310	Field	NA	Omerli Reservoir, Istanbul, Turkey							Tarkan_etal_2007	5.73625	10.9025		Freshwater	Cyprinidae	Cyprininae	Carassius
Carassius gibelio			309.9	TL	51897	Field	NA	Omerli Reservoir, Istanbul, Turkey							Tarkan_etal_2007	5.73625	10.857		Freshwater	Cyprinidae	Cyprininae	Carassius
Carassius gibelio			309.9	TL	42966	Field	NA	Omerli Reservoir, Istanbul, Turkey							Tarkan_etal_2007	5.73625	10.6682		Freshwater	Cyprinidae	Cyprininae	Carassius
Carassius gibelio			311.6	TL	40069	Field	NA	Omerli Reservoir, Istanbul, Turkey							Tarkan_etal_2007	5.74172	10.5984		Freshwater	Cyprinidae	Cyprininae	Carassius
Carassius gibelio			317	TL	52707	Field	NA	Omerli Reservoir, Istanbul, Turkey							Tarkan_etal_2007	5.7589	10.8725		Freshwater	Cyprinidae	Cyprininae	Carassius
Carassius gibelio			317	TL	45621	Field	NA	Omerli Reservoir, Istanbul, Turkey							Tarkan_etal_2007	5.7589	10.7281		Freshwater	Cyprinidae	Cyprininae	Carassius
Carassius gibelio			320.9	TL	39343	Field	NA	Omerli Reservoir, Istanbul, Turkey							Tarkan_etal_2007	5.77113	10.5801		Freshwater	Cyprinidae	Cyprininae	Carassius
Carassius gibelio			275.9	TL	30414	Field	NA	Omerli Reservoir, Istanbul, Turkey							Tarkan_etal_2007	5.62004	10.3227		Freshwater	Cyprinidae	Cyprininae	Carassius
Carassius auratus			123	TL	9386	Field	NA	local market, Rajshahi, Bangladesh							Amin_etal_2013	4.81218	9.14697		Freshwater	Cyprinidae	Cyprininae	Carassius
Carassius auratus			124		11025	Field	NA	local market, Rajshahi, Bangladesh							Amin_etal_2013	4.82028	9.30792		Freshwater	Cyprinidae	Cyprininae	Carassius
Carassius auratus			127		12257	Field	NA	local market, Rajshahi, Bangladesh							Amin_etal_2013	4.84419	9.41385		Freshwater	Cyprinidae	Cyprininae	Carassius
Carassius auratus			127		13661	Field	NA	local market, Rajshahi, Bangladesh							Amin_etal_2013	4.84419	9.5223		Freshwater	Cyprinidae	Cyprininae	Carassius
Carassius auratus			129		18906	Field	NA	local market, Rajshahi, Bangladesh							Amin_etal_2013	4.85981	9.84723		Freshwater	Cyprinidae	Cyprininae	Carassius
Carassius auratus			135		20875	Field	NA	local market, Rajshahi, Bangladesh							Amin_etal_2013	4.90527	9.94631		Freshwater	Cyprinidae	Cyprininae	Carassius
Carassius auratus			131		24416	Field	NA	local market, Rajshahi, Bangladesh							Amin_etal_2013	4.8752	10.103		Freshwater	Cyprinidae	Cyprininae	Carassius
Carassius auratus			135		34475	Field	NA	local market, Rajshahi, Bangladesh							Amin_etal_2013	4.90527	10.448		Freshwater	Cyprinidae	Cyprininae	Carassius
Carassius auratus			134		31104	Field	NA	local market, Rajshahi, Bangladesh							Amin_etal_2013	4.89784	10.3451		Freshwater	Cyprinidae	Cyprininae	Carassius
Carassius auratus			132		33626	Field	NA	local market, Rajshahi, Bangladesh							Amin_etal_2013	4.8828	10.4231		Freshwater	Cyprinidae	Cyprininae	Carassius
Carassius auratus			133		31296	Field	NA	local market, Rajshahi, Bangladesh							Amin_etal_2013	4.89035	10.3512		Freshwater	Cyprinidae	Cyprininae	Carassius
Carassius auratus			140		29610	Field	NA	local market, Rajshahi, Bangladesh							Amin_etal_2013	4.94164	10.2959		Freshwater	Cyprinidae	Cyprininae	Carassius
Carassius auratus			136		34306	Field	NA	local market, Rajshahi, Bangladesh							Amin_etal_2013	4.91265	10.4431		Freshwater	Cyprinidae	Cyprininae	Carassius
Carassius auratus			137		37777	Field	NA	local market, Rajshahi, Bangladesh							Amin_etal_2013	4.91998	10.5395		Freshwater	Cyprinidae	Cyprininae	Carassius
Carassius auratus			135		34612	Field	NA	local market, Rajshahi, Bangladesh							Amin_etal_2013	4.90527	10.452		Freshwater	Cyprinidae	Cyprininae	Carassius
Carassius auratus			134		38275	Field	NA	local market, Rajshahi, Bangladesh							Amin_etal_2013	4.89784	10.5526		Freshwater	Cyprinidae	Cyprininae	Carassius
Carassius auratus			135		38950	Field	NA	local market, Rajshahi, Bangladesh							Amin_etal_2013	4.90527	10.57		Freshwater	Cyprinidae	Cyprininae	Carassius
Carassius auratus			131		36648	Field	NA	local market, Rajshahi, Bangladesh							Amin_etal_2013	4.8752	10.5091		Freshwater	Cyprinidae	Cyprininae	Carassius
Carassius auratus			150		28860	Field	NA	local market, Rajshahi, Bangladesh							Amin_etal_2013	5.01064	10.2702		Freshwater	Cyprinidae	Cyprininae	Carassius
Carassius auratus			128		13050	Field	NA	local market, Rajshahi, Bangladesh							Amin_etal_2013	4.85203	9.47654		Freshwater	Cyprinidae	Cyprininae	Carassius
Pseudobarbus burchelli			123	FL	10719	Field	NA	Keiser's River, Breede River system, South Africa							Cambray-Stuart_1985	4.81218	9.27977		Freshwater	Cyprinidae	Barbinae	Pseudobarbus
Pseudobarbus burchelli			115	FL	5797	Field	NA	Keiser's River, Breede River system, South Africa							Cambray-Stuart_1985	4.74493	8.6651		Freshwater	Cyprinidae	Barbinae	Pseudobarbus
Pseudobarbus burchelli			109	FL	1966	Field	NA	Keiser's River, Breede River system, South Africa							Cambray-Stuart_1985	4.69135	7.58376		Freshwater	Cyprinidae	Barbinae	Pseudobarbus
Pseudobarbus burchelli			100	FL	3941	Field	NA	Keiser's River, Breede River system, South Africa							Cambray-Stuart_1985	4.60517	8.27919		Freshwater	Cyprinidae	Barbinae	Pseudobarbus
Pseudobarbus burchelli			96	FL	3023	Field	NA	Keiser's River, Breede River system, South Africa							Cambray-Stuart_1985	4.56435	8.014		Freshwater	Cyprinidae	Barbinae	Pseudobarbus
Pseudobarbus burchelli			90	FL	2541	Field	NA	Keiser's River, Breede River system, South Africa							Cambray-Stuart_1985	4.49981	7.84031		Freshwater	Cyprinidae	Barbinae	Pseudobarbus
Pseudobarbus burchelli			90	FL	2138	Field	NA	Keiser's River, Breede River system, South Africa							Cambray-Stuart_1985	4.49981	7.66763		Freshwater	Cyprinidae	Barbinae	Pseudobarbus
Pseudobarbus burchelli			89	FL	1472	Field	NA	Keiser's River, Breede River system, South Africa							Cambray-Stuart_1985	4.48864	7.29438		Freshwater	Cyprinidae	Barbinae	Pseudobarbus
Pseudobarbus burchelli			86	FL	1935	Field	NA	Keiser's River, Breede River system, South Africa							Cambray-Stuart_1985	4.45435	7.56786		Freshwater	Cyprinidae	Barbinae	Pseudobarbus
Pseudobarbus burchelli			83	FL	1321	Field	NA	Keiser's River, Breede River system, South Africa							Cambray-Stuart_1985	4.41884	7.18614		Freshwater	Cyprinidae	Barbinae	Pseudobarbus
Pseudobarbus burchelli			82	FL	2026	Field	NA	Keiser's River, Breede River system, South Africa							Cambray-Stuart_1985	4.40672	7.61382		Freshwater	Cyprinidae	Barbinae	Pseudobarbus
Pseudobarbus burchelli			82	FL	1099	Field	NA	Keiser's River, Breede River system, South Africa							Cambray-Stuart_1985	4.40672	7.00216		Freshwater	Cyprinidae	Barbinae	Pseudobarbus
Pseudobarbus burchelli			82	FL	806	Field	NA	Keiser's River, Breede River system, South Africa							Cambray-Stuart_1985	4.40672	6.69208		Freshwater	Cyprinidae	Barbinae	Pseudobarbus
Pseudobarbus burchelli			81	FL	2440	Field	NA	Keiser's River, Breede River system, South Africa							Cambray-Stuart_1985	4.39445	7.79975		Freshwater	Cyprinidae	Barbinae	Pseudobarbus
Pseudobarbus burchelli			81	FL	1321	Field	NA	Keiser's River, Breede River system, South Africa							Cambray-Stuart_1985	4.39445	7.18614		Freshwater	Cyprinidae	Barbinae	Pseudobarbus
Pseudobarbus burchelli			79	FL	1552	Field	NA	Keiser's River, Breede River system, South Africa							Cambray-Stuart_1985	4.36945	7.3473		Freshwater	Cyprinidae	Barbinae	Pseudobarbus
Pseudobarbus burchelli			71	FL	988	Field	NA	Keiser's River, Breede River system, South Africa							Cambray-Stuart_1985	4.26268	6.89568		Freshwater	Cyprinidae	Barbinae	Pseudobarbus
Puntius sophore			49.6	TL	3426	Field	NA	Padma River, Godagari,Rajshahi, Bangladesh							Hossein_etal_2012	3.90399	8.13915		Freshwater	Cyprinidae	Barbinae	Puntius
Puntius sophore			50.8	TL	3803	Field	NA	Padma River, Godagari,Rajshahi, Bangladesh							Hossein_etal_2012	3.9279	8.24355		Freshwater	Cyprinidae	Barbinae	Puntius
Puntius sophore			51	TL	6407	Field	NA	Padma River, Godagari,Rajshahi, Bangladesh							Hossein_etal_2012	3.93183	8.76515		Freshwater	Cyprinidae	Barbinae	Puntius
Puntius sophore			53.1	TL	6929	Field	NA	Padma River, Godagari,Rajshahi, Bangladesh							Hossein_etal_2012	3.97218	8.84347		Freshwater	Cyprinidae	Barbinae	Puntius
Puntius sophore			54.1	TL	1608	Field	NA	Padma River, Godagari,Rajshahi, Bangladesh							Hossein_etal_2012	3.99083	7.38275		Freshwater	Cyprinidae	Barbinae	Puntius
Puntius sophore			56.9	TL	4006	Field	NA	Padma River, Godagari,Rajshahi, Bangladesh							Hossein_etal_2012	4.0413	8.29555		Freshwater	Cyprinidae	Barbinae	Puntius
Puntius sophore			57.6	TL	3086	Field	NA	Padma River, Godagari,Rajshahi, Bangladesh							Hossein_etal_2012	4.05352	8.03463		Freshwater	Cyprinidae	Barbinae	Puntius
Puntius sophore			59	TL	3426	Field	NA	Padma River, Godagari,Rajshahi, Bangladesh							Hossein_etal_2012	4.07754	8.13915		Freshwater	Cyprinidae	Barbinae	Puntius
Puntius sophore			59.6	TL	4809	Field	NA	Padma River, Godagari,Rajshahi, Bangladesh							Hossein_etal_2012	4.08766	8.47824		Freshwater	Cyprinidae	Barbinae	Puntius
Puntius sophore			59.6	TL	6929	Field	NA	Padma River, Godagari,Rajshahi, Bangladesh							Hossein_etal_2012	4.08766	8.84347		Freshwater	Cyprinidae	Barbinae	Puntius
Puntius sophore			60.5	TL	5201	Field	NA	Padma River, Godagari,Rajshahi, Bangladesh							Hossein_etal_2012	4.10264	8.55661		Freshwater	Cyprinidae	Barbinae	Puntius
Puntius sophore			76.6	TL	9292	Field	NA	Padma River, Godagari,Rajshahi, Bangladesh							Hossein_etal_2012	4.3386	9.13691		Freshwater	Cyprinidae	Barbinae	Puntius
Puntius sophore			77.7	TL	7691	Field	NA	Padma River, Godagari,Rajshahi, Bangladesh							Hossein_etal_2012	4.35286	8.94781		Freshwater	Cyprinidae	Barbinae	Puntius
Puntius sophore			79.2	TL	8537	Field	NA	Padma River, Godagari,Rajshahi, Bangladesh							Hossein_etal_2012	4.37198	9.05216		Freshwater	Cyprinidae	Barbinae	Puntius
Puntius sophore			93.3	TL	13302	Field	NA	Padma River, Godagari,Rajshahi, Bangladesh							Hossein_etal_2012	4.53582	9.49567		Freshwater	Cyprinidae	Barbinae	Puntius
Puntius sophore			98.5	TL	16822	Field	NA	Padma River, Godagari,Rajshahi, Bangladesh							Hossein_etal_2012	4.59006	9.73044		Freshwater	Cyprinidae	Barbinae	Puntius
Puntius sophore			100.4	TL	10518	Field	NA	Padma River, Godagari,Rajshahi, Bangladesh							Hossein_etal_2012	4.60916	9.26084		Freshwater	Cyprinidae	Barbinae	Puntius
Puntius sophore			103.3	TL	13302	Field	NA	Padma River, Godagari,Rajshahi, Bangladesh							Hossein_etal_2012	4.63764	9.49567		Freshwater	Cyprinidae	Barbinae	Puntius
Puntius sophore			103.3	TL	15155	Field	NA	Padma River, Godagari,Rajshahi, Bangladesh							Hossein_etal_2012	4.63764	9.62609		Freshwater	Cyprinidae	Barbinae	Puntius
Puntius sophore			106.7	TL	972.6	Field	NA	Padma River, Godagari,Rajshahi, Bangladesh							Hossein_etal_2012	4.67002	6.87997		Freshwater	Cyprinidae	Barbinae	Puntius
Puntius sophore			59.1	TL	2603	Field	NA	Padma River, Godagari,Rajshahi, Bangladesh							Hossein_etal_2012	4.07923	7.86442		Freshwater	Cyprinidae	Barbinae	Puntius
Puntius sophore			59.9	TL	2435	Field	NA	Padma River, Godagari,Rajshahi, Bangladesh							Hossein_etal_2012	4.09268	7.7977		Freshwater	Cyprinidae	Barbinae	Puntius
Puntius sophore			60.2	TL	2388	Field	NA	Padma River, Godagari,Rajshahi, Bangladesh							Hossein_etal_2012	4.09767	7.77821		Freshwater	Cyprinidae	Barbinae	Puntius
Puntius sophore			60.3	TL	2522	Field	NA	Padma River, Godagari,Rajshahi, Bangladesh							Hossein_etal_2012	4.09933	7.83281		Freshwater	Cyprinidae	Barbinae	Puntius
Puntius sophore			60.8	TL	2473	Field	NA	Padma River, Godagari,Rajshahi, Bangladesh							Hossein_etal_2012	4.10759	7.81319		Freshwater	Cyprinidae	Barbinae	Puntius
Puntius sophore			62.1	TL	2191	Field	NA	Padma River, Godagari,Rajshahi, Bangladesh							Hossein_etal_2012	4.12875	7.69211		Freshwater	Cyprinidae	Barbinae	Puntius
Puntius sophore			63.6	TL	1866	Field	NA	Padma River, Godagari,Rajshahi, Bangladesh							Hossein_etal_2012	4.15261	7.53155		Freshwater	Cyprinidae	Barbinae	Puntius
Puntius sophore			63.6	TL	3988	Field	NA	Padma River, Godagari,Rajshahi, Bangladesh							Hossein_etal_2012	4.15261	8.29105		Freshwater	Cyprinidae	Barbinae	Puntius
Puntius sophore			63.8	TL	1766	Field	NA	Padma River, Godagari,Rajshahi, Bangladesh							Hossein_etal_2012	4.15575	7.47647		Freshwater	Cyprinidae	Barbinae	Puntius
Puntius sophore			64	TL	2360	Field	NA	Padma River, Godagari,Rajshahi, Bangladesh							Hossein_etal_2012	4.15888	7.76642		Freshwater	Cyprinidae	Barbinae	Puntius
Puntius sophore			64.4	TL	4213	Field	NA	Padma River, Godagari,Rajshahi, Bangladesh							Hossein_etal_2012	4.16511	8.34593		Freshwater	Cyprinidae	Barbinae	Puntius
Puntius sophore			64.5	TL	2572	Field	NA	Padma River, Godagari,Rajshahi, Bangladesh							Hossein_etal_2012	4.16667	7.85244		Freshwater	Cyprinidae	Barbinae	Puntius
Puntius sophore			64.8	TL	2156	Field	NA	Padma River, Godagari,Rajshahi, Bangladesh							Hossein_etal_2012	4.17131	7.67601		Freshwater	Cyprinidae	Barbinae	Puntius
Puntius sophore			65.5	TL	2685	Field	NA	Padma River, Godagari,Rajshahi, Bangladesh							Hossein_etal_2012	4.18205	7.89544		Freshwater	Cyprinidae	Barbinae	Puntius
Puntius sophore			66.1	TL	3477	Field	NA	Padma River, Godagari,Rajshahi, Bangladesh							Hossein_etal_2012	4.19117	8.15393		Freshwater	Cyprinidae	Barbinae	Puntius
Puntius sophore			61.3	TL	2435	Field	NA	Padma River, Godagari,Rajshahi, Bangladesh							Hossein_etal_2012	4.11578	7.7977		Freshwater	Cyprinidae	Barbinae	Puntius
Puntius sophore			62.7	TL	1441	Field	NA	Padma River, Godagari,Rajshahi, Bangladesh							Hossein_etal_2012	4.13836	7.27309		Freshwater	Cyprinidae	Barbinae	Puntius
Puntius sophore			66.3	TL	1955	Field	NA	Padma River, Godagari,Rajshahi, Bangladesh							Hossein_etal_2012	4.19419	7.57815		Freshwater	Cyprinidae	Barbinae	Puntius
Puntius sophore			66.7	TL	4364	Field	NA	Padma River, Godagari,Rajshahi, Bangladesh							Hossein_etal_2012	4.2002	8.38114		Freshwater	Cyprinidae	Barbinae	Puntius
Puntius sophore			66.9	TL	3128	Field	NA	Padma River, Godagari,Rajshahi, Bangladesh							Hossein_etal_2012	4.2032	8.04815		Freshwater	Cyprinidae	Barbinae	Puntius
Puntius sophore			67.5	TL	2123	Field	NA	Padma River, Godagari,Rajshahi, Bangladesh							Hossein_etal_2012	4.21213	7.66059		Freshwater	Cyprinidae	Barbinae	Puntius
Puntius sophore			67.5	TL	2859	Field	NA	Padma River, Godagari,Rajshahi, Bangladesh							Hossein_etal_2012	4.21213	7.95823		Freshwater	Cyprinidae	Barbinae	Puntius
Puntius sophore			67.6	TL	3588	Field	NA	Padma River, Godagari,Rajshahi, Bangladesh							Hossein_etal_2012	4.21361	8.18535		Freshwater	Cyprinidae	Barbinae	Puntius
Puntius sophore			66.9	TL	4411	Field	NA	Padma River, Godagari,Rajshahi, Bangladesh							Hossein_etal_2012	4.2032	8.39186		Freshwater	Cyprinidae	Barbinae	Puntius
Puntius sophore			68.3	TL	4945	Field	NA	Padma River, Godagari,Rajshahi, Bangladesh							Hossein_etal_2012	4.22391	8.50613		Freshwater	Cyprinidae	Barbinae	Puntius
Puntius sophore			68.4	TL	2221	Field	NA	Padma River, Godagari,Rajshahi, Bangladesh							Hossein_etal_2012	4.22537	7.70571		Freshwater	Cyprinidae	Barbinae	Puntius
Puntius sophore			68.5	TL	6215	Field	NA	Padma River, Godagari,Rajshahi, Bangladesh							Hossein_etal_2012	4.22683	8.73472		Freshwater	Cyprinidae	Barbinae	Puntius
Puntius sophore			68.6	TL	3541	Field	NA	Padma River, Godagari,Rajshahi, Bangladesh							Hossein_etal_2012	4.22829	8.17216		Freshwater	Cyprinidae	Barbinae	Puntius
Puntius sophore			69.4	TL	4370	Field	NA	Padma River, Godagari,Rajshahi, Bangladesh							Hossein_etal_2012	4.23989	8.38252		Freshwater	Cyprinidae	Barbinae	Puntius
Puntius sophore			69.5	TL	3810	Field	NA	Padma River, Godagari,Rajshahi, Bangladesh							Hossein_etal_2012	4.24133	8.24538		Freshwater	Cyprinidae	Barbinae	Puntius
Puntius sophore			70	TL	7032	Field	NA	Padma River, Godagari,Rajshahi, Bangladesh							Hossein_etal_2012	4.2485	8.85823		Freshwater	Cyprinidae	Barbinae	Puntius
Puntius sophore			70.2	TL	6075	Field	NA	Padma River, Godagari,Rajshahi, Bangladesh							Hossein_etal_2012	4.25135	8.71194		Freshwater	Cyprinidae	Barbinae	Puntius
Puntius sophore			71.2	TL	7956	Field	NA	Padma River, Godagari,Rajshahi, Bangladesh							Hossein_etal_2012	4.26549	8.98168		Freshwater	Cyprinidae	Barbinae	Puntius
Puntius sophore			71.7	TL	3383	Field	NA	Padma River, Godagari,Rajshahi, Bangladesh							Hossein_etal_2012	4.27249	8.12652		Freshwater	Cyprinidae	Barbinae	Puntius
Puntius sophore			71.8	TL	6596	Field	NA	Padma River, Godagari,Rajshahi, Bangladesh							Hossein_etal_2012	4.27388	8.79422		Freshwater	Cyprinidae	Barbinae	Puntius
Puntius sophore			71.9	TL	7032	Field	NA	Padma River, Godagari,Rajshahi, Bangladesh							Hossein_etal_2012	4.27528	8.85823		Freshwater	Cyprinidae	Barbinae	Puntius
Puntius sophore			72.4	TL	6596	Field	NA	Padma River, Godagari,Rajshahi, Bangladesh							Hossein_etal_2012	4.28221	8.79422		Freshwater	Cyprinidae	Barbinae	Puntius
Puntius sophore			72.8	TL	5569	Field	NA	Padma River, Godagari,Rajshahi, Bangladesh							Hossein_etal_2012	4.28772	8.62497		Freshwater	Cyprinidae	Barbinae	Puntius
Puntius sophore			73.1	TL	3673	Field	NA	Padma River, Godagari,Rajshahi, Bangladesh							Hossein_etal_2012	4.29183	8.20876		Freshwater	Cyprinidae	Barbinae	Puntius
Puntius sophore			73.2	TL	4945	Field	NA	Padma River, Godagari,Rajshahi, Bangladesh							Hossein_etal_2012	4.2932	8.50613		Freshwater	Cyprinidae	Barbinae	Puntius
Puntius sophore			73.5	TL	6506	Field	NA	Padma River, Godagari,Rajshahi, Bangladesh							Hossein_etal_2012	4.29729	8.78048		Freshwater	Cyprinidae	Barbinae	Puntius
Puntius sophore			73.6	TL	6596	Field	NA	Padma River, Godagari,Rajshahi, Bangladesh							Hossein_etal_2012	4.29865	8.79422		Freshwater	Cyprinidae	Barbinae	Puntius
Puntius sophore			74.6	TL	5036	Field	NA	Padma River, Godagari,Rajshahi, Bangladesh							Hossein_etal_2012	4.31214	8.52437		Freshwater	Cyprinidae	Barbinae	Puntius
Puntius sophore			74.7	TL	4233	Field	NA	Padma River, Godagari,Rajshahi, Bangladesh							Hossein_etal_2012	4.31348	8.35067		Freshwater	Cyprinidae	Barbinae	Puntius
Puntius sophore			75.1	TL	3383	Field	NA	Padma River, Godagari,Rajshahi, Bangladesh							Hossein_etal_2012	4.31882	8.12652		Freshwater	Cyprinidae	Barbinae	Puntius
Puntius sophore			75.3	TL	5418	Field	NA	Padma River, Godagari,Rajshahi, Bangladesh							Hossein_etal_2012	4.32148	8.59748		Freshwater	Cyprinidae	Barbinae	Puntius
Puntius sophore			75.4	TL	6596	Field	NA	Padma River, Godagari,Rajshahi, Bangladesh							Hossein_etal_2012	4.32281	8.79422		Freshwater	Cyprinidae	Barbinae	Puntius
Puntius sophore			76.7	TL	3640	Field	NA	Padma River, Godagari,Rajshahi, Bangladesh							Hossein_etal_2012	4.3399	8.19974		Freshwater	Cyprinidae	Barbinae	Puntius
Puntius sophore			78.4	TL	4370	Field	NA	Padma River, Godagari,Rajshahi, Bangladesh							Hossein_etal_2012	4.36182	8.38252		Freshwater	Cyprinidae	Barbinae	Puntius
Puntius sophore			78.5	TL	4945	Field	NA	Padma River, Godagari,Rajshahi, Bangladesh							Hossein_etal_2012	4.3631	8.50613		Freshwater	Cyprinidae	Barbinae	Puntius
Puntius sophore			80.7	TL	4575	Field	NA	Padma River, Godagari,Rajshahi, Bangladesh							Hossein_etal_2012	4.39074	8.42836		Freshwater	Cyprinidae	Barbinae	Puntius
Puntius sophore			80.8	TL	5672	Field	NA	Padma River, Godagari,Rajshahi, Bangladesh							Hossein_etal_2012	4.39198	8.6433		Freshwater	Cyprinidae	Barbinae	Puntius
Puntius sophore			71.7	TL	3590	Field	NA	Padma River, Godagari,Rajshahi, Bangladesh							Hossein_etal_2012	4.27249	8.18591		Freshwater	Cyprinidae	Barbinae	Puntius
Puntius sophore			78.4	TL	4411	Field	NA	Padma River, Godagari,Rajshahi, Bangladesh							Hossein_etal_2012	4.36182	8.39186		Freshwater	Cyprinidae	Barbinae	Puntius
Dionda diaboli			43.05	TL	82	Field	NA	Pinto Creek, Texas, USA							McMillan_2011	3.76236	4.40672		Freshwater	Cyprinidae	Leuciscinae	Dionda
Dionda diaboli			45.55	TL	41	Field	NA	Pinto Creek, Texas, USA							McMillan_2011	3.81881	3.71357		Freshwater	Cyprinidae	Leuciscinae	Dionda
Dionda diaboli			46.67	TL	94	Field	NA	Pinto Creek, Texas, USA							McMillan_2011	3.8431	4.54329		Freshwater	Cyprinidae	Leuciscinae	Dionda
Dionda diaboli			49.44	TL	174	Field	NA	Pinto Creek, Texas, USA							McMillan_2011	3.90076	5.15906		Freshwater	Cyprinidae	Leuciscinae	Dionda
Dionda diaboli			49.44	TL	124	Field	NA	Pinto Creek, Texas, USA							McMillan_2011	3.90076	4.82028		Freshwater	Cyprinidae	Leuciscinae	Dionda
Dionda diaboli			50.05	TL	118	Field	NA	Pinto Creek, Texas, USA							McMillan_2011	3.91302	4.77068		Freshwater	Cyprinidae	Leuciscinae	Dionda
Dionda diaboli			51.66	TL	24	Field	NA	Pinto Creek, Texas, USA							McMillan_2011	3.94468	3.17805		Freshwater	Cyprinidae	Leuciscinae	Dionda
Dionda diaboli			52.78	TL	47	Field	NA	Pinto Creek, Texas, USA							McMillan_2011	3.96613	3.85015		Freshwater	Cyprinidae	Leuciscinae	Dionda
Dionda diaboli			51.67	TL	159	Field	NA	Pinto Creek, Texas, USA							McMillan_2011	3.94488	5.0689		Freshwater	Cyprinidae	Leuciscinae	Dionda
Dionda diaboli			54.44	TL	18	Field	NA	Pinto Creek, Texas, USA							McMillan_2011	3.9971	2.89037		Freshwater	Cyprinidae	Leuciscinae	Dionda
Dionda diaboli			54.44	TL	29	Field	NA	Pinto Creek, Texas, USA							McMillan_2011	3.9971	3.3673		Freshwater	Cyprinidae	Leuciscinae	Dionda
Dionda diaboli			52.78	TL	135	Field	NA	Pinto Creek, Texas, USA							McMillan_2011	3.96613	4.90527		Freshwater	Cyprinidae	Leuciscinae	Dionda
Dionda diaboli			54.44	TL	82	Field	NA	Pinto Creek, Texas, USA							McMillan_2011	3.9971	4.40672		Freshwater	Cyprinidae	Leuciscinae	Dionda
Dionda diaboli			54.44	TL	176	Field	NA	Pinto Creek, Texas, USA							McMillan_2011	3.9971	5.17048		Freshwater	Cyprinidae	Leuciscinae	Dionda
Dionda diaboli			57.78	TL	182	Field	NA	Pinto Creek, Texas, USA							McMillan_2011	4.05664	5.20401		Freshwater	Cyprinidae	Leuciscinae	Dionda
Dionda diaboli			58.89	TL	253	Field	NA	Pinto Creek, Texas, USA							McMillan_2011	4.07567	5.53339		Freshwater	Cyprinidae	Leuciscinae	Dionda
Dionda diaboli			42.22	TL	30	Field	NA	Devils River, Texas, USA							McMillan_2011	3.74289	3.4012		Freshwater	Cyprinidae	Leuciscinae	Dionda
Dionda diaboli			43.89	TL	110	Field	NA	Devils River, Texas, USA							McMillan_2011	3.78169	4.70048		Freshwater	Cyprinidae	Leuciscinae	Dionda
Dionda diaboli			44.44	TL	195	Field	NA	Devils River, Texas, USA							McMillan_2011	3.79414	5.273		Freshwater	Cyprinidae	Leuciscinae	Dionda
Dionda diaboli			45	TL	50	Field	NA	Devils River, Texas, USA							McMillan_2011	3.80666	3.91202		Freshwater	Cyprinidae	Leuciscinae	Dionda
Dionda diaboli			46.11	TL	85	Field	NA	Devils River, Texas, USA							McMillan_2011	3.83103	4.44265		Freshwater	Cyprinidae	Leuciscinae	Dionda
Dionda diaboli			46.67	TL	125	Field	NA	Devils River, Texas, USA							McMillan_2011	3.8431	4.82831		Freshwater	Cyprinidae	Leuciscinae	Dionda
Dionda diaboli			47.78	TL	165	Field	NA	Devils River, Texas, USA							McMillan_2011	3.86661	5.10595		Freshwater	Cyprinidae	Leuciscinae	Dionda
Dionda diaboli			48.61	TL	165	Field	NA	Devils River, Texas, USA							McMillan_2011	3.88383	5.10595		Freshwater	Cyprinidae	Leuciscinae	Dionda
Dionda diaboli			48.61	TL	120	Field	NA	Devils River, Texas, USA							McMillan_2011	3.88383	4.78749		Freshwater	Cyprinidae	Leuciscinae	Dionda
Dionda diaboli			50	TL	135	Field	NA	Devils River, Texas, USA							McMillan_2011	3.91202	4.90527		Freshwater	Cyprinidae	Leuciscinae	Dionda
Dionda diaboli			51.39	TL	135	Field	NA	Devils River, Texas, USA							McMillan_2011	3.93944	4.90527		Freshwater	Cyprinidae	Leuciscinae	Dionda
Dionda diaboli			51.39	TL	155	Field	NA	Devils River, Texas, USA							McMillan_2011	3.93944	5.04343		Freshwater	Cyprinidae	Leuciscinae	Dionda
Dionda diaboli			57.22	TL	35	Field	NA	Devils River, Texas, USA							McMillan_2011	4.0469	3.55535		Freshwater	Cyprinidae	Leuciscinae	Dionda
Dionda diaboli			57.22	TL	50	Field	NA	Devils River, Texas, USA							McMillan_2011	4.0469	3.91202		Freshwater	Cyprinidae	Leuciscinae	Dionda
Dionda diaboli			56.39	TL	190	Field	NA	Devils River, Texas, USA							McMillan_2011	4.03229	5.24702		Freshwater	Cyprinidae	Leuciscinae	Dionda
Dionda diaboli			58.33	TL	315	Field	NA	Devils River, Texas, USA							McMillan_2011	4.06612	5.75257		Freshwater	Cyprinidae	Leuciscinae	Dionda
Dionda diaboli			61.67	TL	265	Field	NA	Devils River, Texas, USA							McMillan_2011	4.1218	5.57973		Freshwater	Cyprinidae	Leuciscinae	Dionda
Dionda diaboli			64.44	TL	410	Field	NA	Devils River, Texas, USA							McMillan_2011	4.16573	6.01616		Freshwater	Cyprinidae	Leuciscinae	Dionda
Dionda diaboli			67.22	TL	240	Field	NA	Devils River, Texas, USA							McMillan_2011	4.20797	5.48064		Freshwater	Cyprinidae	Leuciscinae	Dionda
Dionda argentosa			50	TL	71	Field	NA	Devils River, Texas, USA							McMillan_2011	3.91202	4.26268		Freshwater	Cyprinidae	Leuciscinae	Dionda
Dionda argentosa			53.33	TL	62	Field	NA	Devils River, Texas, USA							McMillan_2011	3.9765	4.12713		Freshwater	Cyprinidae	Leuciscinae	Dionda
Dionda argentosa			57.5	TL	176	Field	NA	Devils River, Texas, USA							McMillan_2011	4.05178	5.17048		Freshwater	Cyprinidae	Leuciscinae	Dionda
Dionda argentosa			57.5	TL	110	Field	NA	Devils River, Texas, USA							McMillan_2011	4.05178	4.70048		Freshwater	Cyprinidae	Leuciscinae	Dionda
Dionda argentosa			57.5	TL	81	Field	NA	Devils River, Texas, USA							McMillan_2011	4.05178	4.39445		Freshwater	Cyprinidae	Leuciscinae	Dionda
Dionda argentosa			57.5	TL	76	Field	NA	Devils River, Texas, USA							McMillan_2011	4.05178	4.33073		Freshwater	Cyprinidae	Leuciscinae	Dionda
Dionda argentosa			60	TL	167	Field	NA	Devils River, Texas, USA							McMillan_2011	4.09434	5.11799		Freshwater	Cyprinidae	Leuciscinae	Dionda
Dionda argentosa			59.44	TL	105	Field	NA	Devils River, Texas, USA							McMillan_2011	4.08497	4.65396		Freshwater	Cyprinidae	Leuciscinae	Dionda
Dionda argentosa			59.44	TL	71	Field	NA	Devils River, Texas, USA							McMillan_2011	4.08497	4.26268		Freshwater	Cyprinidae	Leuciscinae	Dionda
Dionda argentosa			61.11	TL	43	Field	NA	Devils River, Texas, USA							McMillan_2011	4.11268	3.7612		Freshwater	Cyprinidae	Leuciscinae	Dionda
Dionda argentosa			62.22	TL	105	Field	NA	Devils River, Texas, USA							McMillan_2011	4.13068	4.65396		Freshwater	Cyprinidae	Leuciscinae	Dionda
Dionda argentosa			62.22	TL	43	Field	NA	Devils River, Texas, USA							McMillan_2011	4.13068	3.7612		Freshwater	Cyprinidae	Leuciscinae	Dionda
Dionda argentosa			64.44	TL	143	Field	NA	Devils River, Texas, USA							McMillan_2011	4.16573	4.96284		Freshwater	Cyprinidae	Leuciscinae	Dionda
Dionda argentosa			64.44	TL	110	Field	NA	Devils River, Texas, USA							McMillan_2011	4.16573	4.70048		Freshwater	Cyprinidae	Leuciscinae	Dionda
Dionda argentosa			65	TL	62	Field	NA	Devils River, Texas, USA							McMillan_2011	4.17439	4.12713		Freshwater	Cyprinidae	Leuciscinae	Dionda
Dionda argentosa			67.22	TL	381	Field	NA	Devils River, Texas, USA							McMillan_2011	4.20797	5.9428		Freshwater	Cyprinidae	Leuciscinae	Dionda
Dionda argentosa			67.22	TL	200	Field	NA	Devils River, Texas, USA							McMillan_2011	4.20797	5.29832		Freshwater	Cyprinidae	Leuciscinae	Dionda
Dionda argentosa			73.89	TL	371	Field	NA	Devils River, Texas, USA							McMillan_2011	4.30258	5.9162		Freshwater	Cyprinidae	Leuciscinae	Dionda
Dionda argentosa			71.39	TL	226	Field	NA	Devils River, Texas, USA							McMillan_2011	4.26816	5.42053		Freshwater	Cyprinidae	Leuciscinae	Dionda
Dionda argentosa			76.94	TL	448	Field	NA	Devils River, Texas, USA							McMillan_2011	4.34303	6.10479		Freshwater	Cyprinidae	Leuciscinae	Dionda
Dionda argentosa			75	TL	257	Field	NA	Devils River, Texas, USA							McMillan_2011	4.31749	5.54908		Freshwater	Cyprinidae	Leuciscinae	Dionda
Dionda argentosa			75	TL	183	Field	NA	Devils River, Texas, USA							McMillan_2011	4.31749	5.20949		Freshwater	Cyprinidae	Leuciscinae	Dionda
Dionda argentosa			79.17	TL	276	Field	NA	Devils River, Texas, USA							McMillan_2011	4.3716	5.6204		Freshwater	Cyprinidae	Leuciscinae	Dionda
Hybognathus amarus			50.9	SL	2596	Lab	NA	Captive Stock, Ponds, Dexter National Fish Hatchery, Dexter, New Mexico, USA							Caldwell_etal_inpress	3.92986	7.86173		Freshwater	Cyprinidae	Leuciscinae	Hybognthus
Hybognathus amarus			57.9	SL	3513	Lab	NA	Captive Stock, Ponds, Dexter National Fish Hatchery, Dexter, New Mexico, USA							Caldwell_etal_inpress	4.05872	8.16423		Freshwater	Cyprinidae	Leuciscinae	Hybognthus
Hybognathus amarus			58.9	SL	3000	Lab	NA	Captive Stock, Ponds, Dexter National Fish Hatchery, Dexter, New Mexico, USA							Caldwell_etal_inpress	4.07584	8.00637		Freshwater	Cyprinidae	Leuciscinae	Hybognthus
Hybognathus amarus			59.9	SL	2545	Lab	NA	Captive Stock, Ponds, Dexter National Fish Hatchery, Dexter, New Mexico, USA							Caldwell_etal_inpress	4.09268	7.84189		Freshwater	Cyprinidae	Leuciscinae	Hybognthus
Hybognathus amarus			59.9	SL	3536	Lab	NA	Captive Stock, Ponds, Dexter National Fish Hatchery, Dexter, New Mexico, USA							Caldwell_etal_inpress	4.09268	8.17075		Freshwater	Cyprinidae	Leuciscinae	Hybognthus
Hybognathus amarus			62.9	SL	3852	Lab	NA	Captive Stock, Ponds, Dexter National Fish Hatchery, Dexter, New Mexico, USA							Caldwell_etal_inpress	4.14155	8.25635		Freshwater	Cyprinidae	Leuciscinae	Hybognthus
Hybognathus amarus			64.9	SL	6065	Lab	NA	Captive Stock, Ponds, Dexter National Fish Hatchery, Dexter, New Mexico, USA							Caldwell_etal_inpress	4.17285	8.71029		Freshwater	Cyprinidae	Leuciscinae	Hybognthus
Hybognathus amarus			66.9	SL	4169	Lab	NA	Captive Stock, Ponds, Dexter National Fish Hatchery, Dexter, New Mexico, USA							Caldwell_etal_inpress	4.2032	8.33543		Freshwater	Cyprinidae	Leuciscinae	Hybognthus
Hybognathus amarus			68	SL	3777	Lab	NA	Captive Stock, Ponds, Dexter National Fish Hatchery, Dexter, New Mexico, USA							Caldwell_etal_inpress	4.21951	8.23669		Freshwater	Cyprinidae	Leuciscinae	Hybognthus
Hybognathus amarus			68.9	SL	4169	Lab	NA	Captive Stock, Ponds, Dexter National Fish Hatchery, Dexter, New Mexico, USA							Caldwell_etal_inpress	4.23266	8.33543		Freshwater	Cyprinidae	Leuciscinae	Hybognthus
Hybognathus amarus			79.9	SL	6227	Lab	NA	Captive Stock, Ponds, Dexter National Fish Hatchery, Dexter, New Mexico, USA							Caldwell_etal_inpress	4.38078	8.73665		Freshwater	Cyprinidae	Leuciscinae	Hybognthus
Hybognathus amarus			81.9	SL	7536	Lab	NA	Captive Stock, Ponds, Dexter National Fish Hatchery, Dexter, New Mexico, USA							Caldwell_etal_inpress	4.4055	8.92745		Freshwater	Cyprinidae	Leuciscinae	Hybognthus
Hybognathus amarus			81.9	SL	9869	Lab	NA	Captive Stock, Ponds, Dexter National Fish Hatchery, Dexter, New Mexico, USA							Caldwell_etal_inpress	4.4055	9.19715		Freshwater	Cyprinidae	Leuciscinae	Hybognthus
Hybognathus amarus			83.9	SL	9487	Lab	NA	Captive Stock, Ponds, Dexter National Fish Hatchery, Dexter, New Mexico, USA							Caldwell_etal_inpress	4.42963	9.15768		Freshwater	Cyprinidae	Leuciscinae	Hybognthus
Hybognathus amarus			84.8	SL	12756	Lab	NA	Captive Stock, Ponds, Dexter National Fish Hatchery, Dexter, New Mexico, USA							Caldwell_etal_inpress	4.4403	9.45376		Freshwater	Cyprinidae	Leuciscinae	Hybognthus
Hybognathus amarus			90	SL	14743	Lab	NA	Captive Stock, Ponds, Dexter National Fish Hatchery, Dexter, New Mexico, USA							Caldwell_etal_inpress	4.49981	9.59852		Freshwater	Cyprinidae	Leuciscinae	Hybognthus
Hybognathus amarus			90	SL	15539	Lab	NA	Captive Stock, Ponds, Dexter National Fish Hatchery, Dexter, New Mexico, USA							Caldwell_etal_inpress	4.49981	9.65111		Freshwater	Cyprinidae	Leuciscinae	Hybognthus
Hybognathus amarus			92	SL	16059	Lab	NA	Captive Stock, Ponds, Dexter National Fish Hatchery, Dexter, New Mexico, USA							Caldwell_etal_inpress	4.52179	9.68402		Freshwater	Cyprinidae	Leuciscinae	Hybognthus
Hybognathus amarus			92	SL	16596	Lab	NA	Captive Stock, Ponds, Dexter National Fish Hatchery, Dexter, New Mexico, USA							Caldwell_etal_inpress	4.52179	9.71692		Freshwater	Cyprinidae	Leuciscinae	Hybognthus
Hybognathus amarus			100.9	SL	15339	Lab	NA	Captive Stock, Ponds, Dexter National Fish Hatchery, Dexter, New Mexico, USA							Caldwell_etal_inpress	4.61413	9.63815		Freshwater	Cyprinidae	Leuciscinae	Hybognthus
Capoeta trutta			136.5	TL	3500	Field	NA	Mehmeh River, Iran							Patimar-Farzi_2011	4.91632	8.16052		Freshwater	Cyprinidae	Cyprininae	Capoeta
Capoeta trutta			132.7	TL	5833	Field	NA	Mehmeh River, Iran							Patimar-Farzi_2011	4.88809	8.67129		Freshwater	Cyprinidae	Cyprininae	Capoeta
Capoeta trutta			146.15	TL	4667	Field	NA	Mehmeh River, Iran							Patimar-Farzi_2011	4.98463	8.44827		Freshwater	Cyprinidae	Cyprininae	Capoeta
Capoeta trutta			166.3	TL	5417	Field	NA	Mehmeh River, Iran							Patimar-Farzi_2011	5.11379	8.5973		Freshwater	Cyprinidae	Cyprininae	Capoeta
Capoeta trutta			175.96	TL	5167	Field	NA	Mehmeh River, Iran							Patimar-Farzi_2011	5.17026	8.55005		Freshwater	Cyprinidae	Cyprininae	Capoeta
Capoeta trutta			174	TL	4250	Field	NA	Mehmeh River, Iran							Patimar-Farzi_2011	5.15906	8.35467		Freshwater	Cyprinidae	Cyprininae	Capoeta
Capoeta trutta			171.1	TL	3500	Field	NA	Mehmeh River, Iran							Patimar-Farzi_2011	5.14225	8.16052		Freshwater	Cyprinidae	Cyprininae	Capoeta
Capoeta trutta			180.77	TL	2833	Field	NA	Mehmeh River, Iran							Patimar-Farzi_2011	5.19723	7.94909		Freshwater	Cyprinidae	Cyprininae	Capoeta
Capoeta trutta			185.58	TL	2010	Field	NA	Mehmeh River, Iran							Patimar-Farzi_2011	5.22349	7.60589		Freshwater	Cyprinidae	Cyprininae	Capoeta
Capoeta trutta			192.3	TL	2500	Field	NA	Mehmeh River, Iran							Patimar-Farzi_2011	5.25906	7.82405		Freshwater	Cyprinidae	Cyprininae	Capoeta
Capoeta trutta			193.3	TL	2500	Field	NA	Mehmeh River, Iran							Patimar-Farzi_2011	5.26424	7.82405		Freshwater	Cyprinidae	Cyprininae	Capoeta
Capoeta trutta			199	TL	1833	Field	NA	Mehmeh River, Iran							Patimar-Farzi_2011	5.2933	7.51371		Freshwater	Cyprinidae	Cyprininae	Capoeta
Capoeta trutta			191.35	TL	3167	Field	NA	Mehmeh River, Iran							Patimar-Farzi_2011	5.2541	8.06054		Freshwater	Cyprinidae	Cyprininae	Capoeta
Capoeta trutta			188.5	TL	3500	Field	NA	Mehmeh River, Iran							Patimar-Farzi_2011	5.2391	8.16052		Freshwater	Cyprinidae	Cyprininae	Capoeta
Capoeta trutta			190.38	TL	3833	Field	NA	Mehmeh River, Iran							Patimar-Farzi_2011	5.24902	8.2514		Freshwater	Cyprinidae	Cyprininae	Capoeta
Capoeta trutta			186.54	TL	4000	Field	NA	Mehmeh River, Iran							Patimar-Farzi_2011	5.22865	8.29405		Freshwater	Cyprinidae	Cyprininae	Capoeta
Capoeta trutta			178.8	TL	4417	Field	NA	Mehmeh River, Iran							Patimar-Farzi_2011	5.18627	8.39322		Freshwater	Cyprinidae	Cyprininae	Capoeta
Capoeta trutta			182.7	TL	4500	Field	NA	Mehmeh River, Iran							Patimar-Farzi_2011	5.20785	8.41183		Freshwater	Cyprinidae	Cyprininae	Capoeta
Capoeta trutta			181	TL	4100	Field	NA	Mehmeh River, Iran							Patimar-Farzi_2011	5.1985	8.31874		Freshwater	Cyprinidae	Cyprininae	Capoeta
Capoeta trutta			194.2	TL	4100	Field	NA	Mehmeh River, Iran							Patimar-Farzi_2011	5.26889	8.31874		Freshwater	Cyprinidae	Cyprininae	Capoeta
Capoeta trutta			195	TL	4833	Field	NA	Mehmeh River, Iran							Patimar-Farzi_2011	5.273	8.48322		Freshwater	Cyprinidae	Cyprininae	Capoeta
Capoeta trutta			184.6	TL	5417	Field	NA	Mehmeh River, Iran							Patimar-Farzi_2011	5.21819	8.5973		Freshwater	Cyprinidae	Cyprininae	Capoeta
Capoeta trutta			186.5	TL	5390	Field	NA	Mehmeh River, Iran							Patimar-Farzi_2011	5.22843	8.5923		Freshwater	Cyprinidae	Cyprininae	Capoeta
Capoeta trutta			188.5	TL	5667	Field	NA	Mehmeh River, Iran							Patimar-Farzi_2011	5.2391	8.64242		Freshwater	Cyprinidae	Cyprininae	Capoeta
Capoeta trutta			196.2	TL	5333	Field	NA	Mehmeh River, Iran							Patimar-Farzi_2011	5.27913	8.58167		Freshwater	Cyprinidae	Cyprininae	Capoeta
Capoeta trutta			199.5	TL	5370	Field	NA	Mehmeh River, Iran							Patimar-Farzi_2011	5.29581	8.58858		Freshwater	Cyprinidae	Cyprininae	Capoeta
Capoeta trutta			200.5	TL	5000	Field	NA	Mehmeh River, Iran							Patimar-Farzi_2011	5.30081	8.51719		Freshwater	Cyprinidae	Cyprininae	Capoeta
Capoeta trutta			206.7	TL	4833	Field	NA	Mehmeh River, Iran							Patimar-Farzi_2011	5.33127	8.48322		Freshwater	Cyprinidae	Cyprininae	Capoeta
Capoeta trutta			209.6	TL	4500	Field	NA	Mehmeh River, Iran							Patimar-Farzi_2011	5.3452	8.41183		Freshwater	Cyprinidae	Cyprininae	Capoeta
Capoeta trutta			208.6	TL	4025	Field	NA	Mehmeh River, Iran							Patimar-Farzi_2011	5.34042	8.30028		Freshwater	Cyprinidae	Cyprininae	Capoeta
Capoeta trutta			218.3	TL	4417	Field	NA	Mehmeh River, Iran							Patimar-Farzi_2011	5.38587	8.39322		Freshwater	Cyprinidae	Cyprininae	Capoeta
Capoeta trutta			218.3	TL	5250	Field	NA	Mehmeh River, Iran							Patimar-Farzi_2011	5.38587	8.56598		Freshwater	Cyprinidae	Cyprininae	Capoeta
Capoeta trutta			219	TL	5270	Field	NA	Mehmeh River, Iran							Patimar-Farzi_2011	5.38907	8.56979		Freshwater	Cyprinidae	Cyprininae	Capoeta
Capoeta trutta			211.54	TL	5667	Field	NA	Mehmeh River, Iran							Patimar-Farzi_2011	5.35441	8.64242		Freshwater	Cyprinidae	Cyprininae	Capoeta
Capoeta trutta			226.9	TL	4500	Field	NA	Mehmeh River, Iran							Patimar-Farzi_2011	5.42451	8.41183		Freshwater	Cyprinidae	Cyprininae	Capoeta
Capoeta trutta			232.7	TL	4333	Field	NA	Mehmeh River, Iran							Patimar-Farzi_2011	5.44975	8.37402		Freshwater	Cyprinidae	Cyprininae	Capoeta
Capoeta trutta			236.5	TL	4000	Field	NA	Mehmeh River, Iran							Patimar-Farzi_2011	5.46595	8.29405		Freshwater	Cyprinidae	Cyprininae	Capoeta
Capoeta trutta			230.77	TL	5750	Field	NA	Mehmeh River, Iran							Patimar-Farzi_2011	5.44142	8.65696		Freshwater	Cyprinidae	Cyprininae	Capoeta
Capoeta trutta			236.5	TL	5680	Field	NA	Mehmeh River, Iran							Patimar-Farzi_2011	5.46595	8.64471		Freshwater	Cyprinidae	Cyprininae	Capoeta
Capoeta trutta			242.3	TL	5680	Field	NA	Mehmeh River, Iran							Patimar-Farzi_2011	5.49018	8.64471		Freshwater	Cyprinidae	Cyprininae	Capoeta
Capoeta trutta			223.1	TL	3500	Field	NA	Mehmeh River, Iran							Patimar-Farzi_2011	5.40762	8.16052		Freshwater	Cyprinidae	Cyprininae	Capoeta
Capoeta trutta			226	TL	3990	Field	NA	Mehmeh River, Iran							Patimar-Farzi_2011	5.42053	8.29155		Freshwater	Cyprinidae	Cyprininae	Capoeta
Capoeta trutta			233.6	TL	3417	Field	NA	Mehmeh River, Iran							Patimar-Farzi_2011	5.45361	8.13652		Freshwater	Cyprinidae	Cyprininae	Capoeta
Capoeta trutta			235	TL	3425	Field	NA	Mehmeh River, Iran							Patimar-Farzi_2011	5.45959	8.13886		Freshwater	Cyprinidae	Cyprininae	Capoeta
Capoeta trutta			250.5	TL	5833	Field	NA	Mehmeh River, Iran							Patimar-Farzi_2011	5.52346	8.67129		Freshwater	Cyprinidae	Cyprininae	Capoeta
Capoeta trutta			250.5	TL	5417	Field	NA	Mehmeh River, Iran							Patimar-Farzi_2011	5.52346	8.5973		Freshwater	Cyprinidae	Cyprininae	Capoeta
Capoeta trutta			288.5	TL	5667	Field	NA	Mehmeh River, Iran							Patimar-Farzi_2011	5.6647	8.64242		Freshwater	Cyprinidae	Cyprininae	Capoeta
Capoeta trutta			285.6	TL	5167	Field	NA	Mehmeh River, Iran							Patimar-Farzi_2011	5.65459	8.55005		Freshwater	Cyprinidae	Cyprininae	Capoeta
Capoeta trutta			286.6	TL	4667	Field	NA	Mehmeh River, Iran							Patimar-Farzi_2011	5.65809	8.44827		Freshwater	Cyprinidae	Cyprininae	Capoeta
Capoeta trutta			286	TL	4333	Field	NA	Mehmeh River, Iran							Patimar-Farzi_2011	5.65599	8.37402		Freshwater	Cyprinidae	Cyprininae	Capoeta
Capoeta trutta			284.6	TL	4010	Field	NA	Mehmeh River, Iran							Patimar-Farzi_2011	5.65108	8.29655		Freshwater	Cyprinidae	Cyprininae	Capoeta
Capoeta trutta			290.4	TL	4333	Field	NA	Mehmeh River, Iran							Patimar-Farzi_2011	5.67126	8.37402		Freshwater	Cyprinidae	Cyprininae	Capoeta
Capoeta trutta			299	TL	4370	Field	NA	Mehmeh River, Iran							Patimar-Farzi_2011	5.70044	8.38252		Freshwater	Cyprinidae	Cyprininae	Capoeta
Capoeta trutta			250	TL	7000	Field	NA	Mehmeh River, Iran							Patimar-Farzi_2011	5.52146	8.85367		Freshwater	Cyprinidae	Cyprininae	Capoeta
Capoeta trutta			263.46	TL	7500	Field	NA	Mehmeh River, Iran							Patimar-Farzi_2011	5.5739	8.92266		Freshwater	Cyprinidae	Cyprininae	Capoeta
Capoeta trutta			285.6	TL	7417	Field	NA	Mehmeh River, Iran							Patimar-Farzi_2011	5.65459	8.91153		Freshwater	Cyprinidae	Cyprininae	Capoeta
Capoeta trutta			285.6	TL	7000	Field	NA	Mehmeh River, Iran							Patimar-Farzi_2011	5.65459	8.85367		Freshwater	Cyprinidae	Cyprininae	Capoeta
Capoeta trutta			292.3	TL	7500	Field	NA	Mehmeh River, Iran							Patimar-Farzi_2011	5.67778	8.92266		Freshwater	Cyprinidae	Cyprininae	Capoeta
Capoeta trutta			300	TL	8000	Field	NA	Mehmeh River, Iran							Patimar-Farzi_2011	5.70378	8.9872		Freshwater	Cyprinidae	Cyprininae	Capoeta
Capoeta trutta			253.8	TL	9000	Field	NA	Mehmeh River, Iran							Patimar-Farzi_2011	5.53655	9.10498		Freshwater	Cyprinidae	Cyprininae	Capoeta
Capoeta trutta			240.4	TL	8000	Field	NA	Mehmeh River, Iran							Patimar-Farzi_2011	5.4823	8.9872		Freshwater	Cyprinidae	Cyprininae	Capoeta
Capoeta trutta			243.3	TL	7995	Field	NA	Mehmeh River, Iran							Patimar-Farzi_2011	5.4943	8.98657		Freshwater	Cyprinidae	Cyprininae	Capoeta
Capoeta trutta			246.2	TL	8000	Field	NA	Mehmeh River, Iran							Patimar-Farzi_2011	5.50614	8.9872		Freshwater	Cyprinidae	Cyprininae	Capoeta
Capoeta trutta			228.8	TL	6833	Field	NA	Mehmeh River, Iran							Patimar-Farzi_2011	5.43285	8.82952		Freshwater	Cyprinidae	Cyprininae	Capoeta
Capoeta trutta			222.1	TL	6833	Field	NA	Mehmeh River, Iran							Patimar-Farzi_2011	5.40313	8.82952		Freshwater	Cyprinidae	Cyprininae	Capoeta
Capoeta trutta			221.2	TL	7333	Field	NA	Mehmeh River, Iran							Patimar-Farzi_2011	5.39907	8.90014		Freshwater	Cyprinidae	Cyprininae	Capoeta
Capoeta trutta			217.3	TL	7500	Field	NA	Mehmeh River, Iran							Patimar-Farzi_2011	5.38128	8.92266		Freshwater	Cyprinidae	Cyprininae	Capoeta
Capoeta trutta			216.3	TL	7167	Field	NA	Mehmeh River, Iran							Patimar-Farzi_2011	5.37667	8.87724		Freshwater	Cyprinidae	Cyprininae	Capoeta
Capoeta trutta			206.7	TL	6010	Field	NA	Mehmeh River, Iran							Patimar-Farzi_2011	5.33127	8.70118		Freshwater	Cyprinidae	Cyprininae	Capoeta
Capoeta trutta			209.6	TL	6010	Field	NA	Mehmeh River, Iran							Patimar-Farzi_2011	5.3452	8.70118		Freshwater	Cyprinidae	Cyprininae	Capoeta
Capoeta trutta			207.7	TL	6583	Field	NA	Mehmeh River, Iran							Patimar-Farzi_2011	5.33609	8.79225		Freshwater	Cyprinidae	Cyprininae	Capoeta
Capoeta trutta			205.8	TL	6667	Field	NA	Mehmeh River, Iran							Patimar-Farzi_2011	5.3269	8.80493		Freshwater	Cyprinidae	Cyprininae	Capoeta
Capoeta trutta			200	TL	6675	Field	NA	Mehmeh River, Iran							Patimar-Farzi_2011	5.29832	8.80612		Freshwater	Cyprinidae	Cyprininae	Capoeta
Capoeta trutta			198.1	TL	6500	Field	NA	Mehmeh River, Iran							Patimar-Farzi_2011	5.28877	8.77956		Freshwater	Cyprinidae	Cyprininae	Capoeta
Capoeta trutta			188.5	TL	6010	Field	NA	Mehmeh River, Iran							Patimar-Farzi_2011	5.2391	8.70118		Freshwater	Cyprinidae	Cyprininae	Capoeta
Capoeta trutta			157.7	TL	6333	Field	NA	Mehmeh River, Iran							Patimar-Farzi_2011	5.06069	8.75353		Freshwater	Cyprinidae	Cyprininae	Capoeta
Capoeta trutta			172.1	TL	6370	Field	NA	Mehmeh River, Iran							Patimar-Farzi_2011	5.14808	8.75935		Freshwater	Cyprinidae	Cyprininae	Capoeta
Capoeta trutta			178.8	TL	7500	Field	NA	Mehmeh River, Iran							Patimar-Farzi_2011	5.18627	8.92266		Freshwater	Cyprinidae	Cyprininae	Capoeta
Capoeta trutta			179.2	TL	7000	Field	NA	Mehmeh River, Iran							Patimar-Farzi_2011	5.1885	8.85367		Freshwater	Cyprinidae	Cyprininae	Capoeta
Capoeta trutta			184.6	TL	7250	Field	NA	Mehmeh River, Iran							Patimar-Farzi_2011	5.21819	8.88876		Freshwater	Cyprinidae	Cyprininae	Capoeta
Capoeta trutta			192.3	TL	7500	Field	NA	Mehmeh River, Iran							Patimar-Farzi_2011	5.25906	8.92266		Freshwater	Cyprinidae	Cyprininae	Capoeta
Capoeta trutta			192	TL	7495	Field	NA	Mehmeh River, Iran							Patimar-Farzi_2011	5.2575	8.92199		Freshwater	Cyprinidae	Cyprininae	Capoeta
Capoeta trutta			195.2	TL	7083	Field	NA	Mehmeh River, Iran							Patimar-Farzi_2011	5.27402	8.86545		Freshwater	Cyprinidae	Cyprininae	Capoeta
Capoeta trutta			189.4	TL	6750	Field	NA	Mehmeh River, Iran							Patimar-Farzi_2011	5.24386	8.8173		Freshwater	Cyprinidae	Cyprininae	Capoeta
Capoeta trutta			180.8	TL	6417	Field	NA	Mehmeh River, Iran							Patimar-Farzi_2011	5.19739	8.76671		Freshwater	Cyprinidae	Cyprininae	Capoeta
Capoeta trutta			182	TL	6200	Field	NA	Mehmeh River, Iran							Patimar-Farzi_2011	5.20401	8.7323		Freshwater	Cyprinidae	Cyprininae	Capoeta
Capoeta trutta			205.8	TL	7583	Field	NA	Mehmeh River, Iran							Patimar-Farzi_2011	5.3269	8.93366		Freshwater	Cyprinidae	Cyprininae	Capoeta
Capoeta trutta			209.6	TL	8000	Field	NA	Mehmeh River, Iran							Patimar-Farzi_2011	5.3452	8.9872		Freshwater	Cyprinidae	Cyprininae	Capoeta
Capoeta trutta			220.2	TL	8000	Field	NA	Mehmeh River, Iran							Patimar-Farzi_2011	5.39454	8.9872		Freshwater	Cyprinidae	Cyprininae	Capoeta
Capoeta trutta			204.8	TL	8250	Field	NA	Mehmeh River, Iran							Patimar-Farzi_2011	5.32203	9.01797		Freshwater	Cyprinidae	Cyprininae	Capoeta
Capoeta trutta			211.5	TL	8300	Field	NA	Mehmeh River, Iran							Patimar-Farzi_2011	5.35422	9.02401		Freshwater	Cyprinidae	Cyprininae	Capoeta
Capoeta trutta			223	TL	8300	Field	NA	Mehmeh River, Iran							Patimar-Farzi_2011	5.40717	9.02401		Freshwater	Cyprinidae	Cyprininae	Capoeta
Capoeta trutta			232.7	TL	9083	Field	NA	Mehmeh River, Iran							Patimar-Farzi_2011	5.44975	9.11416		Freshwater	Cyprinidae	Cyprininae	Capoeta
Capoeta trutta			233	TL	9050	Field	NA	Mehmeh River, Iran							Patimar-Farzi_2011	5.45104	9.11052		Freshwater	Cyprinidae	Cyprininae	Capoeta
Capoeta trutta			235.6	TL	8750	Field	NA	Mehmeh River, Iran							Patimar-Farzi_2011	5.46214	9.07681		Freshwater	Cyprinidae	Cyprininae	Capoeta
Capoeta trutta			237.5	TL	8333	Field	NA	Mehmeh River, Iran							Patimar-Farzi_2011	5.47017	9.02798		Freshwater	Cyprinidae	Cyprininae	Capoeta
Capoeta trutta			221.1	TL	9750	Field	NA	Mehmeh River, Iran							Patimar-Farzi_2011	5.39862	9.18502		Freshwater	Cyprinidae	Cyprininae	Capoeta
Capoeta trutta			209.6	TL	9917	Field	NA	Mehmeh River, Iran							Patimar-Farzi_2011	5.3452	9.20201		Freshwater	Cyprinidae	Cyprininae	Capoeta
Capoeta trutta			200.5	TL	9998	Field	NA	Mehmeh River, Iran							Patimar-Farzi_2011	5.30081	9.21014		Freshwater	Cyprinidae	Cyprininae	Capoeta
Capoeta trutta			194.2	TL	8005	Field	NA	Mehmeh River, Iran							Patimar-Farzi_2011	5.26889	8.98782		Freshwater	Cyprinidae	Cyprininae	Capoeta
Capoeta trutta			188.5	TL	8015	Field	NA	Mehmeh River, Iran							Patimar-Farzi_2011	5.2391	8.98907		Freshwater	Cyprinidae	Cyprininae	Capoeta
Capoeta trutta			186.5	TL	8333	Field	NA	Mehmeh River, Iran							Patimar-Farzi_2011	5.22843	9.02798		Freshwater	Cyprinidae	Cyprininae	Capoeta
Capoeta trutta			181.7	TL	8305	Field	NA	Mehmeh River, Iran							Patimar-Farzi_2011	5.20236	9.02461		Freshwater	Cyprinidae	Cyprininae	Capoeta
Capoeta trutta			184.6	TL	8833	Field	NA	Mehmeh River, Iran							Patimar-Farzi_2011	5.21819	9.08625		Freshwater	Cyprinidae	Cyprininae	Capoeta
Capoeta trutta			186.5	TL	9000	Field	NA	Mehmeh River, Iran							Patimar-Farzi_2011	5.22843	9.10498		Freshwater	Cyprinidae	Cyprininae	Capoeta
Capoeta trutta			184.6	TL	9333	Field	NA	Mehmeh River, Iran							Patimar-Farzi_2011	5.21819	9.14131		Freshwater	Cyprinidae	Cyprininae	Capoeta
Capoeta trutta			192.3	TL	9333	Field	NA	Mehmeh River, Iran							Patimar-Farzi_2011	5.25906	9.14131		Freshwater	Cyprinidae	Cyprininae	Capoeta
Capoeta trutta			188.5	TL	9750	Field	NA	Mehmeh River, Iran							Patimar-Farzi_2011	5.2391	9.18502		Freshwater	Cyprinidae	Cyprininae	Capoeta
Capoeta trutta			196.2	TL	9745	Field	NA	Mehmeh River, Iran							Patimar-Farzi_2011	5.27913	9.18451		Freshwater	Cyprinidae	Cyprininae	Capoeta
Capoeta trutta			196.3	TL	9900	Field	NA	Mehmeh River, Iran							Patimar-Farzi_2011	5.27964	9.20029		Freshwater	Cyprinidae	Cyprininae	Capoeta
Capoeta trutta			163.5	TL	10050	Field	NA	Mehmeh River, Iran							Patimar-Farzi_2011	5.09681	9.21533		Freshwater	Cyprinidae	Cyprininae	Capoeta
Capoeta trutta			190.4	TL	10333	Field	NA	Mehmeh River, Iran							Patimar-Farzi_2011	5.24913	9.2431		Freshwater	Cyprinidae	Cyprininae	Capoeta
Capoeta trutta			177.9	TL	11333	Field	NA	Mehmeh River, Iran							Patimar-Farzi_2011	5.18122	9.33547		Freshwater	Cyprinidae	Cyprininae	Capoeta
Capoeta trutta			181.7	TL	11990	Field	NA	Mehmeh River, Iran							Patimar-Farzi_2011	5.20236	9.39183		Freshwater	Cyprinidae	Cyprininae	Capoeta
Capoeta trutta			199.5	TL	10933	Field	NA	Mehmeh River, Iran							Patimar-Farzi_2011	5.29581	9.29954		Freshwater	Cyprinidae	Cyprininae	Capoeta
Capoeta trutta			203.8	TL	10500	Field	NA	Mehmeh River, Iran							Patimar-Farzi_2011	5.31714	9.25913		Freshwater	Cyprinidae	Cyprininae	Capoeta
Capoeta trutta			223.1	TL	11833	Field	NA	Mehmeh River, Iran							Patimar-Farzi_2011	5.40762	9.37865		Freshwater	Cyprinidae	Cyprininae	Capoeta
Capoeta trutta			222.1	TL	10917	Field	NA	Mehmeh River, Iran							Patimar-Farzi_2011	5.40313	9.29808		Freshwater	Cyprinidae	Cyprininae	Capoeta
Capoeta trutta			241.3	TL	10250	Field	NA	Mehmeh River, Iran							Patimar-Farzi_2011	5.48604	9.23503		Freshwater	Cyprinidae	Cyprininae	Capoeta
Capoeta trutta			245.2	TL	10917	Field	NA	Mehmeh River, Iran							Patimar-Farzi_2011	5.50207	9.29808		Freshwater	Cyprinidae	Cyprininae	Capoeta
Capoeta trutta			249	TL	10005	Field	NA	Mehmeh River, Iran							Patimar-Farzi_2011	5.51745	9.21084		Freshwater	Cyprinidae	Cyprininae	Capoeta
Capoeta trutta			256.7	TL	10050	Field	NA	Mehmeh River, Iran							Patimar-Farzi_2011	5.54791	9.21533		Freshwater	Cyprinidae	Cyprininae	Capoeta
Capoeta trutta			261.5	TL	11167	Field	NA	Mehmeh River, Iran							Patimar-Farzi_2011	5.56643	9.32072		Freshwater	Cyprinidae	Cyprininae	Capoeta
Capoeta trutta			291.3	TL	11083	Field	NA	Mehmeh River, Iran							Patimar-Farzi_2011	5.67435	9.31317		Freshwater	Cyprinidae	Cyprininae	Capoeta
Capoeta trutta			219.2	TL	12917	Field	NA	Mehmeh River, Iran							Patimar-Farzi_2011	5.38998	9.4663		Freshwater	Cyprinidae	Cyprininae	Capoeta
Capoeta trutta			231.7	TL	12417	Field	NA	Mehmeh River, Iran							Patimar-Farzi_2011	5.44544	9.42682		Freshwater	Cyprinidae	Cyprininae	Capoeta
Capoeta trutta			234.6	TL	13000	Field	NA	Mehmeh River, Iran							Patimar-Farzi_2011	5.45788	9.4727		Freshwater	Cyprinidae	Cyprininae	Capoeta
Capoeta trutta			236.5	TL	13167	Field	NA	Mehmeh River, Iran							Patimar-Farzi_2011	5.46595	9.48547		Freshwater	Cyprinidae	Cyprininae	Capoeta
Capoeta trutta			243.3	TL	12583	Field	NA	Mehmeh River, Iran							Patimar-Farzi_2011	5.4943	9.4401		Freshwater	Cyprinidae	Cyprininae	Capoeta
Capoeta trutta			281.7	TL	12030	Field	NA	Mehmeh River, Iran							Patimar-Farzi_2011	5.64084	9.39516		Freshwater	Cyprinidae	Cyprininae	Capoeta
Capoeta trutta			312.5	TL	13167	Field	NA	Mehmeh River, Iran							Patimar-Farzi_2011	5.7446	9.48547		Freshwater	Cyprinidae	Cyprininae	Capoeta
Capoeta trutta			211.5	TL	14667	Field	NA	Mehmeh River, Iran							Patimar-Farzi_2011	5.35422	9.59336		Freshwater	Cyprinidae	Cyprininae	Capoeta
Capoeta trutta			240.4	TL	15250	Field	NA	Mehmeh River, Iran							Patimar-Farzi_2011	5.4823	9.63233		Freshwater	Cyprinidae	Cyprininae	Capoeta
Capoeta trutta			252.9	TL	14333	Field	NA	Mehmeh River, Iran							Patimar-Farzi_2011	5.53299	9.57032		Freshwater	Cyprinidae	Cyprininae	Capoeta
Capoeta trutta			259.6	TL	14667	Field	NA	Mehmeh River, Iran							Patimar-Farzi_2011	5.55914	9.59336		Freshwater	Cyprinidae	Cyprininae	Capoeta
Capoeta trutta			291.3	TL	15667	Field	NA	Mehmeh River, Iran							Patimar-Farzi_2011	5.67435	9.65931		Freshwater	Cyprinidae	Cyprininae	Capoeta
Capoeta trutta			280.8	TL	16000	Field	NA	Mehmeh River, Iran							Patimar-Farzi_2011	5.63764	9.68034		Freshwater	Cyprinidae	Cyprininae	Capoeta
Capoeta trutta			273.1	TL	16500	Field	NA	Mehmeh River, Iran							Patimar-Farzi_2011	5.60984	9.71112		Freshwater	Cyprinidae	Cyprininae	Capoeta
Capoeta trutta			309	TL	18010	Field	NA	Mehmeh River, Iran							Patimar-Farzi_2011	5.73334	9.79868		Freshwater	Cyprinidae	Cyprininae	Capoeta
Capoeta trutta			348.1	TL	17083	Field	NA	Mehmeh River, Iran							Patimar-Farzi_2011	5.85249	9.74584		Freshwater	Cyprinidae	Cyprininae	Capoeta
Alburnus chalcoides			130.88	TL	2321	Field	NA	Gorganroud River, southeast Caspian Sea basin, Golestan, Iran							Patimar_etal_2011	4.87428	7.74975		Freshwater	Cyprinidae	Alburninae	Alburnus
Alburnus chalcoides			135.29	TL	714	Field	NA	Gorganroud River, southeast Caspian Sea basin, Golestan, Iran							Patimar_etal_2011	4.90742	6.57088		Freshwater	Cyprinidae	Alburninae	Alburnus
Alburnus chalcoides			137.87	TL	2500	Field	NA	Gorganroud River, southeast Caspian Sea basin, Golestan, Iran							Patimar_etal_2011	4.92631	7.82405		Freshwater	Cyprinidae	Alburninae	Alburnus
Alburnus chalcoides			141.18	TL	2500	Field	NA	Gorganroud River, southeast Caspian Sea basin, Golestan, Iran							Patimar_etal_2011	4.95004	7.82405		Freshwater	Cyprinidae	Alburninae	Alburnus
Alburnus chalcoides			142.65	TL	1429	Field	NA	Gorganroud River, southeast Caspian Sea basin, Golestan, Iran							Patimar_etal_2011	4.96039	7.26473		Freshwater	Cyprinidae	Alburninae	Alburnus
Alburnus chalcoides			146.32	TL	714	Field	NA	Gorganroud River, southeast Caspian Sea basin, Golestan, Iran							Patimar_etal_2011	4.9858	6.57088		Freshwater	Cyprinidae	Alburninae	Alburnus
Alburnus chalcoides			143.38	TL	5005	Field	NA	Gorganroud River, southeast Caspian Sea basin, Golestan, Iran							Patimar_etal_2011	4.9655	8.51819		Freshwater	Cyprinidae	Alburninae	Alburnus
Alburnus chalcoides			144.12	TL	3571	Field	NA	Gorganroud River, southeast Caspian Sea basin, Golestan, Iran							Patimar_etal_2011	4.97065	8.1806		Freshwater	Cyprinidae	Alburninae	Alburnus
Alburnus chalcoides			145.59	TL	3036	Field	NA	Gorganroud River, southeast Caspian Sea basin, Golestan, Iran							Patimar_etal_2011	4.98079	8.0183		Freshwater	Cyprinidae	Alburninae	Alburnus
Alburnus chalcoides			145.59	TL	2143	Field	NA	Gorganroud River, southeast Caspian Sea basin, Golestan, Iran							Patimar_etal_2011	4.98079	7.66996		Freshwater	Cyprinidae	Alburninae	Alburnus
Alburnus chalcoides			150	TL	3214	Field	NA	Gorganroud River, southeast Caspian Sea basin, Golestan, Iran							Patimar_etal_2011	5.01064	8.07527		Freshwater	Cyprinidae	Alburninae	Alburnus
Alburnus chalcoides			152.2	TL	5357	Field	NA	Gorganroud River, southeast Caspian Sea basin, Golestan, Iran							Patimar_etal_2011	5.0252	8.58616		Freshwater	Cyprinidae	Alburninae	Alburnus
Alburnus chalcoides			153.7	TL	5010	Field	NA	Gorganroud River, southeast Caspian Sea basin, Golestan, Iran							Patimar_etal_2011	5.035	8.51919		Freshwater	Cyprinidae	Alburninae	Alburnus
Alburnus chalcoides			156.62	TL	5000	Field	NA	Gorganroud River, southeast Caspian Sea basin, Golestan, Iran							Patimar_etal_2011	5.05382	8.51719		Freshwater	Cyprinidae	Alburninae	Alburnus
Alburnus chalcoides			153.68	TL	2857	Field	NA	Gorganroud River, southeast Caspian Sea basin, Golestan, Iran							Patimar_etal_2011	5.03487	7.95753		Freshwater	Cyprinidae	Alburninae	Alburnus
Alburnus chalcoides			151.47	TL	2500	Field	NA	Gorganroud River, southeast Caspian Sea basin, Golestan, Iran							Patimar_etal_2011	5.02039	7.82405		Freshwater	Cyprinidae	Alburninae	Alburnus
Alburnus chalcoides			155.88	TL	2857	Field	NA	Gorganroud River, southeast Caspian Sea basin, Golestan, Iran							Patimar_etal_2011	5.04909	7.95753		Freshwater	Cyprinidae	Alburninae	Alburnus
Alburnus chalcoides			156.98	TL	1071	Field	NA	Gorganroud River, southeast Caspian Sea basin, Golestan, Iran							Patimar_etal_2011	5.05612	6.97635		Freshwater	Cyprinidae	Alburninae	Alburnus
Alburnus chalcoides			158.82	TL	2321	Field	NA	Gorganroud River, southeast Caspian Sea basin, Golestan, Iran							Patimar_etal_2011	5.06777	7.74975		Freshwater	Cyprinidae	Alburninae	Alburnus
Alburnus chalcoides			160.29	TL	2143	Field	NA	Gorganroud River, southeast Caspian Sea basin, Golestan, Iran							Patimar_etal_2011	5.07698	7.66996		Freshwater	Cyprinidae	Alburninae	Alburnus
Alburnus chalcoides			164.71	TL	1429	Field	NA	Gorganroud River, southeast Caspian Sea basin, Golestan, Iran							Patimar_etal_2011	5.10419	7.26473		Freshwater	Cyprinidae	Alburninae	Alburnus
Alburnus chalcoides			165.81	TL	1071	Field	NA	Gorganroud River, southeast Caspian Sea basin, Golestan, Iran							Patimar_etal_2011	5.11084	6.97635		Freshwater	Cyprinidae	Alburninae	Alburnus
Alburnus chalcoides			169.12	TL	1964	Field	NA	Gorganroud River, southeast Caspian Sea basin, Golestan, Iran							Patimar_etal_2011	5.13061	7.58274		Freshwater	Cyprinidae	Alburninae	Alburnus
Alburnus chalcoides			173.53	TL	3036	Field	NA	Gorganroud River, southeast Caspian Sea basin, Golestan, Iran							Patimar_etal_2011	5.15635	8.0183		Freshwater	Cyprinidae	Alburninae	Alburnus
Alburnus chalcoides			172.06	TL	3929	Field	NA	Gorganroud River, southeast Caspian Sea basin, Golestan, Iran							Patimar_etal_2011	5.14784	8.27614		Freshwater	Cyprinidae	Alburninae	Alburnus
Alburnus chalcoides			179.04	TL	1071	Field	NA	Gorganroud River, southeast Caspian Sea basin, Golestan, Iran							Patimar_etal_2011	5.18761	6.97635		Freshwater	Cyprinidae	Alburninae	Alburnus
Alburnus chalcoides			180.14	TL	1607	Field	NA	Gorganroud River, southeast Caspian Sea basin, Golestan, Iran							Patimar_etal_2011	5.19373	7.38212		Freshwater	Cyprinidae	Alburninae	Alburnus
Alburnus chalcoides			184.56	TL	1786	Field	NA	Gorganroud River, southeast Caspian Sea basin, Golestan, Iran							Patimar_etal_2011	5.21797	7.48773		Freshwater	Cyprinidae	Alburninae	Alburnus
Alburnus chalcoides			185.29	TL	2321	Field	NA	Gorganroud River, southeast Caspian Sea basin, Golestan, Iran							Patimar_etal_2011	5.22192	7.74975		Freshwater	Cyprinidae	Alburninae	Alburnus
Alburnus chalcoides			189.71	TL	1786	Field	NA	Gorganroud River, southeast Caspian Sea basin, Golestan, Iran							Patimar_etal_2011	5.2455	7.48773		Freshwater	Cyprinidae	Alburninae	Alburnus
Alburnus chalcoides			193.38	TL	2857	Field	NA	Gorganroud River, southeast Caspian Sea basin, Golestan, Iran							Patimar_etal_2011	5.26466	7.95753		Freshwater	Cyprinidae	Alburninae	Alburnus
Alburnus chalcoides			182.35	TL	4107	Field	NA	Gorganroud River, southeast Caspian Sea basin, Golestan, Iran							Patimar_etal_2011	5.20593	8.32045		Freshwater	Cyprinidae	Alburninae	Alburnus
Alburnus chalcoides			183.09	TL	3214	Field	NA	Gorganroud River, southeast Caspian Sea basin, Golestan, Iran							Patimar_etal_2011	5.20998	8.07527		Freshwater	Cyprinidae	Alburninae	Alburnus
Alburnus chalcoides			189.71	TL	5357	Field	NA	Gorganroud River, southeast Caspian Sea basin, Golestan, Iran							Patimar_etal_2011	5.2455	8.58616		Freshwater	Cyprinidae	Alburninae	Alburnus
Alburnus chalcoides			198.9	TL	6964	Field	NA	Gorganroud River, southeast Caspian Sea basin, Golestan, Iran							Patimar_etal_2011	5.2928	8.84851		Freshwater	Cyprinidae	Alburninae	Alburnus
Alburnus chalcoides			200	TL	5714	Field	NA	Gorganroud River, southeast Caspian Sea basin, Golestan, Iran							Patimar_etal_2011	5.29832	8.65067		Freshwater	Cyprinidae	Alburninae	Alburnus
Alburnus chalcoides			209.56	TL	3929	Field	NA	Gorganroud River, southeast Caspian Sea basin, Golestan, Iran							Patimar_etal_2011	5.34501	8.27614		Freshwater	Cyprinidae	Alburninae	Alburnus
Alburnus chalcoides			214.71	TL	714	Field	NA	Gorganroud River, southeast Caspian Sea basin, Golestan, Iran							Patimar_etal_2011	5.36929	6.57088		Freshwater	Cyprinidae	Alburninae	Alburnus
Alburnus chalcoides			215.44	TL	8571	Field	NA	Gorganroud River, southeast Caspian Sea basin, Golestan, Iran							Patimar_etal_2011	5.37268	9.05614		Freshwater	Cyprinidae	Alburninae	Alburnus
Alburnus chalcoides			210	TL	8929	Field	NA	Gorganroud River, southeast Caspian Sea basin, Golestan, Iran							Patimar_etal_2011	5.34711	9.09706		Freshwater	Cyprinidae	Alburninae	Alburnus
Alburnus chalcoides			202.57	TL	7857	Field	NA	Gorganroud River, southeast Caspian Sea basin, Golestan, Iran							Patimar_etal_2011	5.31109	8.96916		Freshwater	Cyprinidae	Alburninae	Alburnus
Alburnus chalcoides			200	TL	10000	Field	NA	Gorganroud River, southeast Caspian Sea basin, Golestan, Iran							Patimar_etal_2011	5.29832	9.21034		Freshwater	Cyprinidae	Alburninae	Alburnus
Alburnus chalcoides			199.26	TL	17500	Field	NA	Gorganroud River, southeast Caspian Sea basin, Golestan, Iran							Patimar_etal_2011	5.29461	9.76996		Freshwater	Cyprinidae	Alburninae	Alburnus
Alburnus chalcoides			190.81	TL	9643	Field	NA	Gorganroud River, southeast Caspian Sea basin, Golestan, Iran							Patimar_etal_2011	5.25128	9.17399		Freshwater	Cyprinidae	Alburninae	Alburnus
Alburnus chalcoides			183.09	TL	6250	Field	NA	Gorganroud River, southeast Caspian Sea basin, Golestan, Iran							Patimar_etal_2011	5.20998	8.74034		Freshwater	Cyprinidae	Alburninae	Alburnus
Alburnus chalcoides			177.21	TL	9643	Field	NA	Gorganroud River, southeast Caspian Sea basin, Golestan, Iran							Patimar_etal_2011	5.17734	9.17399		Freshwater	Cyprinidae	Alburninae	Alburnus
Alburnus chalcoides			162.13	TL	5000	Field	NA	Gorganroud River, southeast Caspian Sea basin, Golestan, Iran							Patimar_etal_2011	5.0884	8.51719		Freshwater	Cyprinidae	Alburninae	Alburnus
Alburnus chalcoides			175.74	TL	5000	Field	NA	Gorganroud River, southeast Caspian Sea basin, Golestan, Iran							Patimar_etal_2011	5.16901	8.51719		Freshwater	Cyprinidae	Alburninae	Alburnus
Alburnus chalcoides			171.69	TL	5714	Field	NA	Gorganroud River, southeast Caspian Sea basin, Golestan, Iran							Patimar_etal_2011	5.14569	8.65067		Freshwater	Cyprinidae	Alburninae	Alburnus
Alburnus chalcoides			169.49	TL	5000	Field	NA	Gorganroud River, southeast Caspian Sea basin, Golestan, Iran							Patimar_etal_2011	5.13279	8.51719		Freshwater	Cyprinidae	Alburninae	Alburnus
Alburnus chalcoides			173.16	TL	5000	Field	NA	Gorganroud River, southeast Caspian Sea basin, Golestan, Iran							Patimar_etal_2011	5.15422	8.51719		Freshwater	Cyprinidae	Alburninae	Alburnus
Alburnus chalcoides			169.12	TL	3929	Field	NA	Gorganroud River, southeast Caspian Sea basin, Golestan, Iran							Patimar_etal_2011	5.13061	8.27614		Freshwater	Cyprinidae	Alburninae	Alburnus
Alburnus chalcoides			165.81	TL	3571	Field	NA	Gorganroud River, southeast Caspian Sea basin, Golestan, Iran							Patimar_etal_2011	5.11084	8.1806		Freshwater	Cyprinidae	Alburninae	Alburnus
Alburnus chalcoides			163.6	TL	3929	Field	NA	Gorganroud River, southeast Caspian Sea basin, Golestan, Iran							Patimar_etal_2011	5.09742	8.27614		Freshwater	Cyprinidae	Alburninae	Alburnus
Alburnus chalcoides			162.13	TL	2679	Field	NA	Gorganroud River, southeast Caspian Sea basin, Golestan, Iran							Patimar_etal_2011	5.0884	7.8932		Freshwater	Cyprinidae	Alburninae	Alburnus
Alburnus chalcoides			153.68	TL	3750	Field	NA	Gorganroud River, southeast Caspian Sea basin, Golestan, Iran							Patimar_etal_2011	5.03487	8.22951		Freshwater	Cyprinidae	Alburninae	Alburnus
Alburnus chalcoides			166.91	TL	1964	Field	NA	Gorganroud River, southeast Caspian Sea basin, Golestan, Iran							Patimar_etal_2011	5.11745	7.58274		Freshwater	Cyprinidae	Alburninae	Alburnus
Alburnus chalcoides			141.04	TL	4286	Field	NA	Siahroud River, southcentral Caspian Sea basin, Mazanderan, Iran							Patimar_etal_2011	4.94904	8.36311		Freshwater	Cyprinidae	Alburninae	Alburnus
Alburnus chalcoides			142.54	TL	3214	Field	NA	Siahroud River, southcentral Caspian Sea basin, Mazanderan, Iran							Patimar_etal_2011	4.95962	8.07527		Freshwater	Cyprinidae	Alburninae	Alburnus
Alburnus chalcoides			147.39	TL	1607	Field	NA	Siahroud River, southcentral Caspian Sea basin, Mazanderan, Iran							Patimar_etal_2011	4.99308	7.38212		Freshwater	Cyprinidae	Alburninae	Alburnus
Alburnus chalcoides			150.75	TL	3571	Field	NA	Siahroud River, southcentral Caspian Sea basin, Mazanderan, Iran							Patimar_etal_2011	5.01562	8.1806		Freshwater	Cyprinidae	Alburninae	Alburnus
Alburnus chalcoides			150	TL	3750	Field	NA	Siahroud River, southcentral Caspian Sea basin, Mazanderan, Iran							Patimar_etal_2011	5.01064	8.22951		Freshwater	Cyprinidae	Alburninae	Alburnus
Alburnus chalcoides			147.39	TL	5000	Field	NA	Siahroud River, southcentral Caspian Sea basin, Mazanderan, Iran							Patimar_etal_2011	4.99308	8.51719		Freshwater	Cyprinidae	Alburninae	Alburnus
Alburnus chalcoides			151.49	TL	5357	Field	NA	Siahroud River, southcentral Caspian Sea basin, Mazanderan, Iran							Patimar_etal_2011	5.02052	8.58616		Freshwater	Cyprinidae	Alburninae	Alburnus
Alburnus chalcoides			151	TL	9107	Field	NA	Siahroud River, southcentral Caspian Sea basin, Mazanderan, Iran							Patimar_etal_2011	5.01728	9.1168		Freshwater	Cyprinidae	Alburninae	Alburnus
Alburnus chalcoides			152.24	TL	8571	Field	NA	Siahroud River, southcentral Caspian Sea basin, Mazanderan, Iran							Patimar_etal_2011	5.02546	9.05614		Freshwater	Cyprinidae	Alburninae	Alburnus
Alburnus chalcoides			155.97	TL	10536	Field	NA	Siahroud River, southcentral Caspian Sea basin, Mazanderan, Iran							Patimar_etal_2011	5.04966	9.26255		Freshwater	Cyprinidae	Alburninae	Alburnus
Alburnus chalcoides			161.94	TL	10050	Field	NA	Siahroud River, southcentral Caspian Sea basin, Mazanderan, Iran							Patimar_etal_2011	5.08723	9.21533		Freshwater	Cyprinidae	Alburninae	Alburnus
Alburnus chalcoides			164.55	TL	9997	Field	NA	Siahroud River, southcentral Caspian Sea basin, Mazanderan, Iran							Patimar_etal_2011	5.10321	9.21004		Freshwater	Cyprinidae	Alburninae	Alburnus
Alburnus chalcoides			166.42	TL	11607	Field	NA	Siahroud River, southcentral Caspian Sea basin, Mazanderan, Iran							Patimar_etal_2011	5.11451	9.35936		Freshwater	Cyprinidae	Alburninae	Alburnus
Alburnus chalcoides			168.66	TL	13571	Field	NA	Siahroud River, southcentral Caspian Sea basin, Mazanderan, Iran							Patimar_etal_2011	5.12788	9.51569		Freshwater	Cyprinidae	Alburninae	Alburnus
Alburnus chalcoides			173.88	TL	11786	Field	NA	Siahroud River, southcentral Caspian Sea basin, Mazanderan, Iran							Patimar_etal_2011	5.15837	9.37467		Freshwater	Cyprinidae	Alburninae	Alburnus
Alburnus chalcoides			175.75	TL	10357	Field	NA	Siahroud River, southcentral Caspian Sea basin, Mazanderan, Iran							Patimar_etal_2011	5.16906	9.24542		Freshwater	Cyprinidae	Alburninae	Alburnus
Alburnus chalcoides			168.28	TL	9286	Field	NA	Siahroud River, southcentral Caspian Sea basin, Mazanderan, Iran							Patimar_etal_2011	5.12563	9.13626		Freshwater	Cyprinidae	Alburninae	Alburnus
Alburnus chalcoides			165.67	TL	8571	Field	NA	Siahroud River, southcentral Caspian Sea basin, Mazanderan, Iran							Patimar_etal_2011	5.11	9.05614		Freshwater	Cyprinidae	Alburninae	Alburnus
Alburnus chalcoides			161.94	TL	7500	Field	NA	Siahroud River, southcentral Caspian Sea basin, Mazanderan, Iran							Patimar_etal_2011	5.08723	8.92266		Freshwater	Cyprinidae	Alburninae	Alburnus
Alburnus chalcoides			172.39	TL	8571	Field	NA	Siahroud River, southcentral Caspian Sea basin, Mazanderan, Iran							Patimar_etal_2011	5.14976	9.05614		Freshwater	Cyprinidae	Alburninae	Alburnus
Alburnus chalcoides			177.61	TL	8591	Field	NA	Siahroud River, southcentral Caspian Sea basin, Mazanderan, Iran							Patimar_etal_2011	5.17959	9.05847		Freshwater	Cyprinidae	Alburninae	Alburnus
Alburnus chalcoides			178.73	TL	9821	Field	NA	Siahroud River, southcentral Caspian Sea basin, Mazanderan, Iran							Patimar_etal_2011	5.18588	9.19228		Freshwater	Cyprinidae	Alburninae	Alburnus
Alburnus chalcoides			178.73	TL	10714	Field	NA	Siahroud River, southcentral Caspian Sea basin, Mazanderan, Iran							Patimar_etal_2011	5.18588	9.27931		Freshwater	Cyprinidae	Alburninae	Alburnus
Alburnus chalcoides			179.48	TL	10414	Field	NA	Siahroud River, southcentral Caspian Sea basin, Mazanderan, Iran							Patimar_etal_2011	5.19006	9.25091		Freshwater	Cyprinidae	Alburninae	Alburnus
Alburnus chalcoides			182.09	TL	9643	Field	NA	Siahroud River, southcentral Caspian Sea basin, Mazanderan, Iran							Patimar_etal_2011	5.2045	9.17399		Freshwater	Cyprinidae	Alburninae	Alburnus
Alburnus chalcoides			183.58	TL	10714	Field	NA	Siahroud River, southcentral Caspian Sea basin, Mazanderan, Iran							Patimar_etal_2011	5.21265	9.27931		Freshwater	Cyprinidae	Alburninae	Alburnus
Alburnus chalcoides			184.33	TL	11607	Field	NA	Siahroud River, southcentral Caspian Sea basin, Mazanderan, Iran							Patimar_etal_2011	5.21673	9.35936		Freshwater	Cyprinidae	Alburninae	Alburnus
Alburnus chalcoides			187.31	TL	11250	Field	NA	Siahroud River, southcentral Caspian Sea basin, Mazanderan, Iran							Patimar_etal_2011	5.23276	9.32812		Freshwater	Cyprinidae	Alburninae	Alburnus
Alburnus chalcoides			188.06	TL	11607	Field	NA	Siahroud River, southcentral Caspian Sea basin, Mazanderan, Iran							Patimar_etal_2011	5.23676	9.35936		Freshwater	Cyprinidae	Alburninae	Alburnus
Alburnus chalcoides			192.16	TL	13750	Field	NA	Siahroud River, southcentral Caspian Sea basin, Mazanderan, Iran							Patimar_etal_2011	5.25833	9.52879		Freshwater	Cyprinidae	Alburninae	Alburnus
Alburnus chalcoides			192.54	TL	13929	Field	NA	Siahroud River, southcentral Caspian Sea basin, Mazanderan, Iran							Patimar_etal_2011	5.2603	9.54173		Freshwater	Cyprinidae	Alburninae	Alburnus
Alburnus chalcoides			192.54	TL	14821	Field	NA	Siahroud River, southcentral Caspian Sea basin, Mazanderan, Iran							Patimar_etal_2011	5.2603	9.6038		Freshwater	Cyprinidae	Alburninae	Alburnus
Alburnus chalcoides			192.91	TL	16071	Field	NA	Siahroud River, southcentral Caspian Sea basin, Mazanderan, Iran							Patimar_etal_2011	5.26222	9.68477		Freshwater	Cyprinidae	Alburninae	Alburnus
Alburnus chalcoides			183.96	TL	16250	Field	NA	Siahroud River, southcentral Caspian Sea basin, Mazanderan, Iran							Patimar_etal_2011	5.21472	9.69585		Freshwater	Cyprinidae	Alburninae	Alburnus
Alburnus chalcoides			188.43	TL	16250	Field	NA	Siahroud River, southcentral Caspian Sea basin, Mazanderan, Iran							Patimar_etal_2011	5.23873	9.69585		Freshwater	Cyprinidae	Alburninae	Alburnus
Alburnus chalcoides			198.13	TL	14286	Field	NA	Siahroud River, southcentral Caspian Sea basin, Mazanderan, Iran							Patimar_etal_2011	5.28892	9.56704		Freshwater	Cyprinidae	Alburninae	Alburnus
Alburnus chalcoides			196.27	TL	10893	Field	NA	Siahroud River, southcentral Caspian Sea basin, Mazanderan, Iran							Patimar_etal_2011	5.27949	9.29588		Freshwater	Cyprinidae	Alburninae	Alburnus
Alburnus chalcoides			217.91	TL	13929	Field	NA	Siahroud River, southcentral Caspian Sea basin, Mazanderan, Iran							Patimar_etal_2011	5.38408	9.54173		Freshwater	Cyprinidae	Alburninae	Alburnus
Alburnus chalcoides			215.3	TL	15714	Field	NA	Siahroud River, southcentral Caspian Sea basin, Mazanderan, Iran							Patimar_etal_2011	5.37203	9.66231		Freshwater	Cyprinidae	Alburninae	Alburnus
Alburnus chalcoides			196.64	TL	20714	Field	NA	Siahroud River, southcentral Caspian Sea basin, Mazanderan, Iran							Patimar_etal_2011	5.28137	9.93857		Freshwater	Cyprinidae	Alburninae	Alburnus
Alburnus chalcoides			195.9	TL	24286	Field	NA	Siahroud River, southcentral Caspian Sea basin, Mazanderan, Iran							Patimar_etal_2011	5.2776	10.0977		Freshwater	Cyprinidae	Alburninae	Alburnus
Alburnus chalcoides			203.36	TL	23571	Field	NA	Siahroud River, southcentral Caspian Sea basin, Mazanderan, Iran							Patimar_etal_2011	5.31498	10.0678		Freshwater	Cyprinidae	Alburninae	Alburnus
Alburnus chalcoides			215.3	TL	22143	Field	NA	Siahroud River, southcentral Caspian Sea basin, Mazanderan, Iran							Patimar_etal_2011	5.37203	10.0053		Freshwater	Cyprinidae	Alburninae	Alburnus
Alburnus chalcoides			220.15	TL	22857	Field	NA	Siahroud River, southcentral Caspian Sea basin, Mazanderan, Iran							Patimar_etal_2011	5.39431	10.037		Freshwater	Cyprinidae	Alburninae	Alburnus
Alburnus chalcoides			223.13	TL	24464	Field	NA	Siahroud River, southcentral Caspian Sea basin, Mazanderan, Iran							Patimar_etal_2011	5.40775	10.105		Freshwater	Cyprinidae	Alburninae	Alburnus
Alburnus chalcoides			207.09	TL	11607	Field	NA	Siahroud River, southcentral Caspian Sea basin, Mazanderan, Iran							Patimar_etal_2011	5.33315	9.35936		Freshwater	Cyprinidae	Alburninae	Alburnus
Alburnus chalcoides			231.34	TL	20714	Field	NA	Siahroud River, southcentral Caspian Sea basin, Mazanderan, Iran							Patimar_etal_2011	5.44389	9.93857		Freshwater	Cyprinidae	Alburninae	Alburnus
Alburnus chalcoides			234.7	TL	19464	Field	NA	Siahroud River, southcentral Caspian Sea basin, Mazanderan, Iran							Patimar_etal_2011	5.45831	9.87632		Freshwater	Cyprinidae	Alburninae	Alburnus
Alburnus chalcoides			236.19	TL	15714	Field	NA	Siahroud River, southcentral Caspian Sea basin, Mazanderan, Iran							Patimar_etal_2011	5.46464	9.66231		Freshwater	Cyprinidae	Alburninae	Alburnus
Alburnus chalcoides			230.22	TL	13571	Field	NA	Siahroud River, southcentral Caspian Sea basin, Mazanderan, Iran							Patimar_etal_2011	5.43904	9.51569		Freshwater	Cyprinidae	Alburninae	Alburnus
Alburnus chalcoides			216.79	TL	12500	Field	NA	Siahroud River, southcentral Caspian Sea basin, Mazanderan, Iran							Patimar_etal_2011	5.37893	9.43348		Freshwater	Cyprinidae	Alburninae	Alburnus
Alburnus chalcoides			216.42	TL	11607	Field	NA	Siahroud River, southcentral Caspian Sea basin, Mazanderan, Iran							Patimar_etal_2011	5.37722	9.35936		Freshwater	Cyprinidae	Alburninae	Alburnus
Alburnus chalcoides			224.25	TL	10357	Field	NA	Siahroud River, southcentral Caspian Sea basin, Mazanderan, Iran							Patimar_etal_2011	5.41276	9.24542		Freshwater	Cyprinidae	Alburninae	Alburnus
Alburnus chalcoides			213.43	TL	10000	Field	NA	Siahroud River, southcentral Caspian Sea basin, Mazanderan, Iran							Patimar_etal_2011	5.36331	9.21034		Freshwater	Cyprinidae	Alburninae	Alburnus
Alburnus chalcoides			213.43	TL	9286	Field	NA	Siahroud River, southcentral Caspian Sea basin, Mazanderan, Iran							Patimar_etal_2011	5.36331	9.13626		Freshwater	Cyprinidae	Alburninae	Alburnus
Alburnus chalcoides			211.19	TL	7857	Field	NA	Siahroud River, southcentral Caspian Sea basin, Mazanderan, Iran							Patimar_etal_2011	5.35276	8.96916		Freshwater	Cyprinidae	Alburninae	Alburnus
Alburnus chalcoides			210.07	TL	5714	Field	NA	Siahroud River, southcentral Caspian Sea basin, Mazanderan, Iran							Patimar_etal_2011	5.34744	8.65067		Freshwater	Cyprinidae	Alburninae	Alburnus
Alburnus chalcoides			210.07	TL	3929	Field	NA	Siahroud River, southcentral Caspian Sea basin, Mazanderan, Iran							Patimar_etal_2011	5.34744	8.27614		Freshwater	Cyprinidae	Alburninae	Alburnus
Alburnus chalcoides			206.72	TL	10714	Field	NA	Siahroud River, southcentral Caspian Sea basin, Mazanderan, Iran							Patimar_etal_2011	5.33137	9.27931		Freshwater	Cyprinidae	Alburninae	Alburnus
Alburnus chalcoides			207.84	TL	10357	Field	NA	Siahroud River, southcentral Caspian Sea basin, Mazanderan, Iran							Patimar_etal_2011	5.33677	9.24542		Freshwater	Cyprinidae	Alburninae	Alburnus
Alburnus chalcoides			204.48	TL	7857	Field	NA	Siahroud River, southcentral Caspian Sea basin, Mazanderan, Iran							Patimar_etal_2011	5.32047	8.96916		Freshwater	Cyprinidae	Alburninae	Alburnus
Alburnus chalcoides			204.48	TL	7500	Field	NA	Siahroud River, southcentral Caspian Sea basin, Mazanderan, Iran							Patimar_etal_2011	5.32047	8.92266		Freshwater	Cyprinidae	Alburninae	Alburnus
Alburnus chalcoides			204.48	TL	6964	Field	NA	Siahroud River, southcentral Caspian Sea basin, Mazanderan, Iran							Patimar_etal_2011	5.32047	8.84851		Freshwater	Cyprinidae	Alburninae	Alburnus
Alburnus chalcoides			207.46	TL	6071	Field	NA	Siahroud River, southcentral Caspian Sea basin, Mazanderan, Iran							Patimar_etal_2011	5.33494	8.71128		Freshwater	Cyprinidae	Alburninae	Alburnus
Alburnus chalcoides			204.48	TL	5714	Field	NA	Siahroud River, southcentral Caspian Sea basin, Mazanderan, Iran							Patimar_etal_2011	5.32047	8.65067		Freshwater	Cyprinidae	Alburninae	Alburnus
Alburnus chalcoides			202	TL	5714	Field	NA	Siahroud River, southcentral Caspian Sea basin, Mazanderan, Iran							Patimar_etal_2011	5.30827	8.65067		Freshwater	Cyprinidae	Alburninae	Alburnus
Alburnus chalcoides			200	TL	5714	Field	NA	Siahroud River, southcentral Caspian Sea basin, Mazanderan, Iran							Patimar_etal_2011	5.29832	8.65067		Freshwater	Cyprinidae	Alburninae	Alburnus
Alburnus chalcoides			198.5	TL	2857	Field	NA	Siahroud River, southcentral Caspian Sea basin, Mazanderan, Iran							Patimar_etal_2011	5.29079	7.95753		Freshwater	Cyprinidae	Alburninae	Alburnus
Alburnus chalcoides			201.87	TL	10000	Field	NA	Siahroud River, southcentral Caspian Sea basin, Mazanderan, Iran							Patimar_etal_2011	5.30762	9.21034		Freshwater	Cyprinidae	Alburninae	Alburnus
Alburnus chalcoides			200.75	TL	8571	Field	NA	Siahroud River, southcentral Caspian Sea basin, Mazanderan, Iran							Patimar_etal_2011	5.30206	9.05614		Freshwater	Cyprinidae	Alburninae	Alburnus
Alburnus chalcoides			200	TL	7857	Field	NA	Siahroud River, southcentral Caspian Sea basin, Mazanderan, Iran							Patimar_etal_2011	5.29832	8.96916		Freshwater	Cyprinidae	Alburninae	Alburnus
Alburnus chalcoides			197.76	TL	6607	Field	NA	Siahroud River, southcentral Caspian Sea basin, Mazanderan, Iran							Patimar_etal_2011	5.28705	8.79588		Freshwater	Cyprinidae	Alburninae	Alburnus
Alburnus chalcoides			196.27	TL	6071	Field	NA	Siahroud River, southcentral Caspian Sea basin, Mazanderan, Iran							Patimar_etal_2011	5.27949	8.71128		Freshwater	Cyprinidae	Alburninae	Alburnus
Alburnus chalcoides			193.66	TL	3929	Field	NA	Siahroud River, southcentral Caspian Sea basin, Mazanderan, Iran							Patimar_etal_2011	5.2661	8.27614		Freshwater	Cyprinidae	Alburninae	Alburnus
Alburnus chalcoides			191.42	TL	3929	Field	NA	Siahroud River, southcentral Caspian Sea basin, Mazanderan, Iran							Patimar_etal_2011	5.25447	8.27614		Freshwater	Cyprinidae	Alburninae	Alburnus
Alburnus chalcoides			187.69	TL	1607	Field	NA	Siahroud River, southcentral Caspian Sea basin, Mazanderan, Iran							Patimar_etal_2011	5.23479	7.38212		Freshwater	Cyprinidae	Alburninae	Alburnus
Alburnus chalcoides			187.69	TL	3571	Field	NA	Siahroud River, southcentral Caspian Sea basin, Mazanderan, Iran							Patimar_etal_2011	5.23479	8.1806		Freshwater	Cyprinidae	Alburninae	Alburnus
Alburnus chalcoides			186.19	TL	3214	Field	NA	Siahroud River, southcentral Caspian Sea basin, Mazanderan, Iran							Patimar_etal_2011	5.22677	8.07527		Freshwater	Cyprinidae	Alburninae	Alburnus
Alburnus chalcoides			187.31	TL	3929	Field	NA	Siahroud River, southcentral Caspian Sea basin, Mazanderan, Iran							Patimar_etal_2011	5.23276	8.27614		Freshwater	Cyprinidae	Alburninae	Alburnus
Alburnus chalcoides			192.54	TL	5357	Field	NA	Siahroud River, southcentral Caspian Sea basin, Mazanderan, Iran							Patimar_etal_2011	5.2603	8.58616		Freshwater	Cyprinidae	Alburninae	Alburnus
Alburnus chalcoides			188.06	TL	5714	Field	NA	Siahroud River, southcentral Caspian Sea basin, Mazanderan, Iran							Patimar_etal_2011	5.23676	8.65067		Freshwater	Cyprinidae	Alburninae	Alburnus
Alburnus chalcoides			190.3	TL	5714	Field	NA	Siahroud River, southcentral Caspian Sea basin, Mazanderan, Iran							Patimar_etal_2011	5.2486	8.65067		Freshwater	Cyprinidae	Alburninae	Alburnus
Alburnus chalcoides			193.28	TL	6429	Field	NA	Siahroud River, southcentral Caspian Sea basin, Mazanderan, Iran							Patimar_etal_2011	5.26414	8.76857		Freshwater	Cyprinidae	Alburninae	Alburnus
Alburnus chalcoides			193.66	TL	7679	Field	NA	Siahroud River, southcentral Caspian Sea basin, Mazanderan, Iran							Patimar_etal_2011	5.2661	8.94624		Freshwater	Cyprinidae	Alburninae	Alburnus
Alburnus chalcoides			195.52	TL	8571	Field	NA	Siahroud River, southcentral Caspian Sea basin, Mazanderan, Iran							Patimar_etal_2011	5.27566	9.05614		Freshwater	Cyprinidae	Alburninae	Alburnus
Alburnus chalcoides			198.13	TL	9464	Field	NA	Siahroud River, southcentral Caspian Sea basin, Mazanderan, Iran							Patimar_etal_2011	5.28892	9.15525		Freshwater	Cyprinidae	Alburninae	Alburnus
Alburnus chalcoides			188.06	TL	7857	Field	NA	Siahroud River, southcentral Caspian Sea basin, Mazanderan, Iran							Patimar_etal_2011	5.23676	8.96916		Freshwater	Cyprinidae	Alburninae	Alburnus
Alburnus chalcoides			190.3	TL	8393	Field	NA	Siahroud River, southcentral Caspian Sea basin, Mazanderan, Iran							Patimar_etal_2011	5.2486	9.03515		Freshwater	Cyprinidae	Alburninae	Alburnus
Alburnus chalcoides			188.06	TL	9107	Field	NA	Siahroud River, southcentral Caspian Sea basin, Mazanderan, Iran							Patimar_etal_2011	5.23676	9.1168		Freshwater	Cyprinidae	Alburninae	Alburnus
Alburnus chalcoides			190.29	TL	9464	Field	NA	Siahroud River, southcentral Caspian Sea basin, Mazanderan, Iran							Patimar_etal_2011	5.24855	9.15525		Freshwater	Cyprinidae	Alburninae	Alburnus
Alburnus chalcoides			193.28	TL	9107	Field	NA	Siahroud River, southcentral Caspian Sea basin, Mazanderan, Iran							Patimar_etal_2011	5.26414	9.1168		Freshwater	Cyprinidae	Alburninae	Alburnus
Alburnus chalcoides			193.66	TL	9821	Field	NA	Siahroud River, southcentral Caspian Sea basin, Mazanderan, Iran							Patimar_etal_2011	5.2661	9.19228		Freshwater	Cyprinidae	Alburninae	Alburnus
Alburnus chalcoides			185.82	TL	6964	Field	NA	Siahroud River, southcentral Caspian Sea basin, Mazanderan, Iran							Patimar_etal_2011	5.22478	8.84851		Freshwater	Cyprinidae	Alburninae	Alburnus
Alburnus chalcoides			182.09	TL	4107	Field	NA	Siahroud River, southcentral Caspian Sea basin, Mazanderan, Iran							Patimar_etal_2011	5.2045	8.32045		Freshwater	Cyprinidae	Alburninae	Alburnus
Alburnus chalcoides			180.6	TL	3214	Field	NA	Siahroud River, southcentral Caspian Sea basin, Mazanderan, Iran							Patimar_etal_2011	5.19628	8.07527		Freshwater	Cyprinidae	Alburninae	Alburnus
Alburnus chalcoides			178.35	TL	2321	Field	NA	Siahroud River, southcentral Caspian Sea basin, Mazanderan, Iran							Patimar_etal_2011	5.18375	7.74975		Freshwater	Cyprinidae	Alburninae	Alburnus
Alburnus chalcoides			175.37	TL	2679	Field	NA	Siahroud River, southcentral Caspian Sea basin, Mazanderan, Iran							Patimar_etal_2011	5.1669	7.8932		Freshwater	Cyprinidae	Alburninae	Alburnus
Alburnus chalcoides			173.13	TL	2321	Field	NA	Siahroud River, southcentral Caspian Sea basin, Mazanderan, Iran							Patimar_etal_2011	5.15404	7.74975		Freshwater	Cyprinidae	Alburninae	Alburnus
Alburnus chalcoides			173	TL	4464	Field	NA	Siahroud River, southcentral Caspian Sea basin, Mazanderan, Iran							Patimar_etal_2011	5.15329	8.4038		Freshwater	Cyprinidae	Alburninae	Alburnus
Alburnus chalcoides			172.01	TL	4464	Field	NA	Siahroud River, southcentral Caspian Sea basin, Mazanderan, Iran							Patimar_etal_2011	5.14755	8.4038		Freshwater	Cyprinidae	Alburninae	Alburnus
Alburnus chalcoides			168.66	TL	3393	Field	NA	Siahroud River, southcentral Caspian Sea basin, Mazanderan, Iran							Patimar_etal_2011	5.12788	8.12947		Freshwater	Cyprinidae	Alburninae	Alburnus
Alburnus chalcoides			167.91	TL	2679	Field	NA	Siahroud River, southcentral Caspian Sea basin, Mazanderan, Iran							Patimar_etal_2011	5.12343	7.8932		Freshwater	Cyprinidae	Alburninae	Alburnus
Alburnus chalcoides			165.3	TL	3214	Field	NA	Siahroud River, southcentral Caspian Sea basin, Mazanderan, Iran							Patimar_etal_2011	5.10776	8.07527		Freshwater	Cyprinidae	Alburninae	Alburnus
Alburnus chalcoides			168.66	TL	5000	Field	NA	Siahroud River, southcentral Caspian Sea basin, Mazanderan, Iran							Patimar_etal_2011	5.12788	8.51719		Freshwater	Cyprinidae	Alburninae	Alburnus
Alburnus chalcoides			152.99	TL	5000	Field	NA	Siahroud River, southcentral Caspian Sea basin, Mazanderan, Iran							Patimar_etal_2011	5.03037	8.51719		Freshwater	Cyprinidae	Alburninae	Alburnus
Alburnus chalcoides			152.99	TL	4107	Field	NA	Siahroud River, southcentral Caspian Sea basin, Mazanderan, Iran							Patimar_etal_2011	5.03037	8.32045		Freshwater	Cyprinidae	Alburninae	Alburnus
Alburnus chalcoides			158.58	TL	5000	Field	NA	Siahroud River, southcentral Caspian Sea basin, Mazanderan, Iran							Patimar_etal_2011	5.06626	8.51719		Freshwater	Cyprinidae	Alburninae	Alburnus
Alburnus chalcoides			155.98	TL	5714	Field	NA	Siahroud River, southcentral Caspian Sea basin, Mazanderan, Iran							Patimar_etal_2011	5.04973	8.65067		Freshwater	Cyprinidae	Alburninae	Alburnus
Alburnus chalcoides			156.72	TL	6786	Field	NA	Siahroud River, southcentral Caspian Sea basin, Mazanderan, Iran							Patimar_etal_2011	5.05446	8.82262		Freshwater	Cyprinidae	Alburninae	Alburnus
Alburnus chalcoides			158.96	TL	6429	Field	NA	Siahroud River, southcentral Caspian Sea basin, Mazanderan, Iran							Patimar_etal_2011	5.06865	8.76857		Freshwater	Cyprinidae	Alburninae	Alburnus
Alburnus chalcoides			159.33	TL	5714	Field	NA	Siahroud River, southcentral Caspian Sea basin, Mazanderan, Iran							Patimar_etal_2011	5.07098	8.65067		Freshwater	Cyprinidae	Alburninae	Alburnus
Alburnus chalcoides			163.43	TL	5357	Field	NA	Siahroud River, southcentral Caspian Sea basin, Mazanderan, Iran							Patimar_etal_2011	5.09638	8.58616		Freshwater	Cyprinidae	Alburninae	Alburnus
Alburnus chalcoides			164.18	TL	4286	Field	NA	Siahroud River, southcentral Caspian Sea basin, Mazanderan, Iran							Patimar_etal_2011	5.10096	8.36311		Freshwater	Cyprinidae	Alburninae	Alburnus
Alburnus chalcoides			165.67	TL	7143	Field	NA	Siahroud River, southcentral Caspian Sea basin, Mazanderan, Iran							Patimar_etal_2011	5.11	8.87389		Freshwater	Cyprinidae	Alburninae	Alburnus
Alburnus chalcoides			165.67	TL	6786	Field	NA	Siahroud River, southcentral Caspian Sea basin, Mazanderan, Iran							Patimar_etal_2011	5.11	8.82262		Freshwater	Cyprinidae	Alburninae	Alburnus
Alburnus chalcoides			170.15	TL	6607	Field	NA	Siahroud River, southcentral Caspian Sea basin, Mazanderan, Iran							Patimar_etal_2011	5.13668	8.79588		Freshwater	Cyprinidae	Alburninae	Alburnus
Alburnus chalcoides			171.27	TL	5536	Field	NA	Siahroud River, southcentral Caspian Sea basin, Mazanderan, Iran							Patimar_etal_2011	5.14324	8.61903		Freshwater	Cyprinidae	Alburninae	Alburnus
Alburnus chalcoides			172.01	TL	7321	Field	NA	Siahroud River, southcentral Caspian Sea basin, Mazanderan, Iran							Patimar_etal_2011	5.14755	8.8985		Freshwater	Cyprinidae	Alburninae	Alburnus
Alburnus chalcoides			174.63	TL	7143	Field	NA	Siahroud River, southcentral Caspian Sea basin, Mazanderan, Iran							Patimar_etal_2011	5.16267	8.87389		Freshwater	Cyprinidae	Alburninae	Alburnus
Alburnus chalcoides			176.87	TL	7143	Field	NA	Siahroud River, southcentral Caspian Sea basin, Mazanderan, Iran							Patimar_etal_2011	5.17541	8.87389		Freshwater	Cyprinidae	Alburninae	Alburnus
Alburnus chalcoides			176.12	TL	5714	Field	NA	Siahroud River, southcentral Caspian Sea basin, Mazanderan, Iran							Patimar_etal_2011	5.17117	8.65067		Freshwater	Cyprinidae	Alburninae	Alburnus
Alburnus chalcoides			178.73	TL	4464	Field	NA	Siahroud River, southcentral Caspian Sea basin, Mazanderan, Iran							Patimar_etal_2011	5.18588	8.4038		Freshwater	Cyprinidae	Alburninae	Alburnus
Alburnus chalcoides			179.1	TL	5357	Field	NA	Siahroud River, southcentral Caspian Sea basin, Mazanderan, Iran							Patimar_etal_2011	5.18794	8.58616		Freshwater	Cyprinidae	Alburninae	Alburnus
Alburnus chalcoides			180.97	TL	5357	Field	NA	Siahroud River, southcentral Caspian Sea basin, Mazanderan, Iran							Patimar_etal_2011	5.19833	8.58616		Freshwater	Cyprinidae	Alburninae	Alburnus
Alburnus chalcoides			179.85	TL	6786	Field	NA	Siahroud River, southcentral Caspian Sea basin, Mazanderan, Iran							Patimar_etal_2011	5.19212	8.82262		Freshwater	Cyprinidae	Alburninae	Alburnus
Alburnus chalcoides			182.84	TL	6071	Field	NA	Siahroud River, southcentral Caspian Sea basin, Mazanderan, Iran							Patimar_etal_2011	5.20861	8.71128		Freshwater	Cyprinidae	Alburninae	Alburnus
Alburnus chalcoides			178.36	TL	9643	Field	NA	Siahroud River, southcentral Caspian Sea basin, Mazanderan, Iran							Patimar_etal_2011	5.1838	9.17399		Freshwater	Cyprinidae	Alburninae	Alburnus
Alburnus chalcoides			184.33	TL	9643	Field	NA	Siahroud River, southcentral Caspian Sea basin, Mazanderan, Iran							Patimar_etal_2011	5.21673	9.17399		Freshwater	Cyprinidae	Alburninae	Alburnus
Alburnus chalcoides			181.34	TL	8214	Field	NA	Siahroud River, southcentral Caspian Sea basin, Mazanderan, Iran							Patimar_etal_2011	5.20037	9.0136		Freshwater	Cyprinidae	Alburninae	Alburnus
Alburnus chalcoides			183.58	TL	8214	Field	NA	Siahroud River, southcentral Caspian Sea basin, Mazanderan, Iran							Patimar_etal_2011	5.21265	9.0136		Freshwater	Cyprinidae	Alburninae	Alburnus
Alburnus chalcoides			186.19	TL	8214	Field	NA	Siahroud River, southcentral Caspian Sea basin, Mazanderan, Iran							Patimar_etal_2011	5.22677	9.0136		Freshwater	Cyprinidae	Alburninae	Alburnus
